# Supplementary material for: Characterization of genes in guar gum biosynthesis based on quantitative RNA-sequencing in guar bean (Cyamopsis tetragonoloba)
Source: Sci Rep. 2019 Jul 29;9:10991. doi: 10.1038/s41598-019-47518-5 (PMC6662795; doi:10.1038/s41598-019-47518-5)
Supplement: Supplementary file 2 — Dataset 1 [file 41598_2019_47518_MOESM2_ESM.xlsx]

## Sheet: Sheet1
Table S1: All DEGs between embryo and endosperm.
Unigene	30 DAF_Embryo	40 DAF_Embryo	30 DAF_Endosperm	40 DAF_Endosperm
CL240.Contig4_All	91.42	46.14	0	0
Unigene2965_All	66.83	13.6	0.02	0
Unigene15950_All	312.17	332.19	0.18	0.09
CL7276.Contig3_All	18	17.18	0	0
CL1008.Contig2_All	29.14	9.88	0	0
CL3310.Contig4_All	70.63	67.82	0	0
CL2695.Contig4_All	43.31	41.65	0	0
Unigene4384_All	299.18	95.97	0.24	0.14
Unigene24024_All	128.79	48.04	0.05	0.05
CL3562.Contig7_All	19.97	26.91	0	0
CL2695.Contig9_All	37.43	34.64	0	0
CL3310.Contig5_All	48.83	46.93	0	0
CL2695.Contig8_All	28.45	27.59	0	0
CL1192.Contig1_All	10	9.64	0	0
Unigene2822_All	6.53	4.13	0	0
CL10717.Contig28_All	5.17	5.01	0	0
CL5737.Contig5_All	13.52	12.96	0	0
Unigene3335_All	49.26	30.57	0	0
CL521.Contig6_All	22.75	10.1	0	0
CL10700.Contig1_All	10.88	10.7	0	0
Unigene3140_All	128.45	43.46	0.14	0.13
CL998.Contig8_All	3.91	3.63	0	0
CL5737.Contig1_All	12.59	12.06	0	0
Unigene25814_All	19.57	6.91	0	0
CL998.Contig15_All	2.58	2.79	0	0
CL2695.Contig2_All	20.55	20.74	0	0
CL4935.Contig1_All	21.75	8.27	0	0
CL5118.Contig2_All	20.87	7.22	0.03	0
CL10686.Contig7_All	4.29	2.72	0	0
CL6759.Contig1_All	51.92	30.68	0.09	0
CL3341.Contig8_All	19.05	5.51	0	0
CL4776.Contig2_All	9.86	11.27	0	0
Unigene26298_All	7.25	6.88	0	0
CL4369.Contig1_All	6.27	3.04	0	0
Unigene22887_All	7.4	6.64	0	0
CL3583.Contig4_All	11.98	3.74	0	0
Unigene3987_All	12.38	20.66	0.09	0
CL2695.Contig11_All	12.3	13.65	0	0
Unigene7753_All	30.31	8.02	0	0
Unigene9779_All	3.22	3.34	0	0
Unigene23608_All	2.86	3.11	0	0
CL4019.Contig3_All	4.4	1.3	0	0
CL4776.Contig4_All	5.63	5.21	0	0
CL2047.Contig4_All	4.3	5.55	0	0
Unigene26792_All	6.49	7.47	0	0
Unigene3226_All	3.57	4.2	0	0
CL8016.Contig1_All	6.89	4.3	0	0
CL127.Contig5_All	3.07	3.16	0	0
CL3310.Contig3_All	35.72	36.37	0	0
Unigene6905_All	4.02	4.18	0	0
CL998.Contig16_All	1.79	1.54	0	0
Unigene35918_All	43.29	10.61	0	0
Unigene2867_All	488.19	157.2	0.3	1.29
CL2695.Contig7_All	11.46	11.38	0	0
CL561.Contig1_All	6.59	3.56	0	0
CL6740.Contig1_All	6.18	6.32	0	0
Unigene2772_All	3.47	1.11	0	0
CL998.Contig7_All	4.84	4.82	0	0
CL8755.Contig1_All	8.67	9.63	0	0
CL3310.Contig6_All	15.24	14.79	0	0
CL2695.Contig3_All	10.71	11.02	0	0
CL2695.Contig6_All	11.13	12.02	0	0
CL3341.Contig7_All	10.24	2.9	0	0
Unigene7741_All	10.89	10.7	0.04	0
Unigene2879_All	328.96	135.58	0.07	1.35
CL1556.Contig5_All	7.63	1.42	0	0
CL127.Contig6_All	2.23	2.28	0	0
CL3105.Contig3_All	8.14	8.03	0	0
CL8092.Contig1_All	5.84	4.44	0	0
Unigene15961_All	26.97	10.63	0	0.09
CL3164.Contig4_All	6.94	2.47	0	0
CL1131.Contig1_All	25.11	6.85	0	0
CL127.Contig7_All	2.55	2.66	0	0
CL6068.Contig1_All	6.28	6.23	0	0
CL8296.Contig1_All	2.95	0.85	0	0
CL5737.Contig3_All	4.83	3.89	0	0
Unigene23326_All	2.29	2.18	0	0
CL10472.Contig9_All	4.39	1.87	0	0
CL8203.Contig3_All	4.56	3.96	0	0
Unigene24038_All	11.52	9.84	0	0
Unigene2768_All	63.87	19.63	0	0.27
CL166.Contig3_All	3.12	2.81	0	0
CL4294.Contig1_All	13.28	5.98	0	0.05
CL5025.Contig2_All	10.76	4.27	0	0.04
CL2695.Contig5_All	8.74	7.74	0	0
CL1628.Contig1_All	2.54	3.25	0	0
CL5780.Contig1_All	12.7	5.82	0	0
Unigene23464_All	5.3	4.89	0	0
CL1822.Contig10_All	2.49	4.66	0	0
CL1822.Contig4_All	3.09	4.23	0	0
CL729.Contig7_All	4.22	1.89	0	0
CL7607.Contig1_All	7.06	3.51	0	0
CL7786.Contig3_All	6.31	6.07	0	0
CL7162.Contig3_All	14.02	6.63	0	0
CL2695.Contig10_All	6.97	6.47	0	0
Unigene4073_All	2.1	1.94	0	0
Unigene10682_All	6.61	9.72	0	0
CL1045.Contig3_All	4.29	2.84	0	0
CL1625.Contig2_All	5.77	2.63	0	0
Unigene4086_All	6604.3	4050.65	7.74	40.51
CL120.Contig12_All	243.72	47.58	0.23	0.88
CL10713.Contig2_All	8.34	2.74	0	0
Unigene26770_All	43.8	23.79	0	0.27
CL1628.Contig2_All	3.05	2.59	0	0
CL9226.Contig2_All	12.16	5.89	0	0
Unigene4064_All	1.81	0.64	0	0
CL606.Contig1_All	3.15	1.92	0	0
Unigene26349_All	17.44	12.06	0.07	0.07
Unigene23993_All	48.62	14.35	0.14	0.07
Unigene3_All	1.89	1.48	0	0
Unigene169_All	1.29	1.21	0	0
Unigene19724_All	12.2	2.06	0	0
CL5737.Contig2_All	3.76	3.63	0	0
CL1822.Contig8_All	1.9	2.33	0	0
CL1008.Contig3_All	22.05	7.16	0.03	0.11
CL166.Contig5_All	2.05	1.77	0	0
Unigene3476_All	1.23	0.64	0	0
CL8804.Contig2_All	3.99	4.16	0	0
CL9129.Contig2_All	10.82	11.05	0	0
CL729.Contig5_All	32.45	9.19	0.19	0
CL10526.Contig1_All	8.06	6.45	0	0
Unigene7747_All	7.89	7.06	0	0
CL436.Contig1_All	1.71	2.16	0	0
Unigene26795_All	5.76	5.73	0	0
Unigene22885_All	4.03	3.48	0	0
CL987.Contig1_All	19.12	9.19	0	0
CL7786.Contig2_All	4.65	5.11	0	0
CL7424.Contig2_All	3.26	3.75	0	0
CL5610.Contig2_All	578.78	288.32	0.25	3.9
CL5342.Contig5_All	6.98	2.59	0	0
CL10702.Contig1_All	3.08	2.96	0	0
CL6992.Contig2_All	8.7	5.9	0	0
CL1789.Contig8_All	1.91	1.33	0	0
CL4109.Contig4_All	4.54	4.15	0	0
CL998.Contig10_All	1.9	1.82	0	0
Unigene34597_All	4.9	2.9	0	0
CL3362.Contig2_All	3.94	1.36	0	0
CL3341.Contig9_All	4.41	1.73	0	0
CL658.Contig1_All	3.82	2.01	0	0
CL1995.Contig1_All	1.63	1.28	0	0
CL7952.Contig2_All	5.65	1.45	0	0
Unigene18743_All	4.08	11.59	0	0
CL10702.Contig2_All	2.79	2.99	0	0
CL5610.Contig1_All	610.87	308.31	0.36	4.41
CL4575.Contig4_All	1.71	1.43	0	0
CL3227.Contig1_All	117.23	37.26	0.04	0.71
CL5423.Contig2_All	3.9	3.56	0	0
Unigene3641_All	3814.29	2123.42	1.66	28.04
CL5304.Contig2_All	3.91	3.09	0	0
Unigene3075_All	467.95	105.83	0.13	2.22
Unigene22893_All	2.4	2.17	0	0
CL1628.Contig4_All	1.55	2.03	0	0
CL10729.Contig11_All	1.71	2.58	0	0
Unigene13269_All	10	9.24	0	0
Unigene3386_All	77.73	15.76	0.05	0.38
CL4841.Contig1_All	2.74	2.49	0	0
Unigene4381_All	2.24	1.26	0	0
Unigene26791_All	8.08	7.52	0	0
Unigene3869_All	253.82	53.55	0.05	1.14
CL6278.Contig4_All	5.37	5.33	0	0
Unigene3553_All	3.58	3.09	0.02	0.04
CL3132.Contig5_All	3.82	3.52	0	0
CL5203.Contig5_All	3.87	3.87	0	0
CL2427.Contig2_All	114.33	63.74	0.96	0.29
CL7232.Contig1_All	5.41	4.84	0	0
CL521.Contig2_All	2.53	1.78	0	0
Unigene18425_All	30.58	0.55	0	0
CL8804.Contig3_All	3.54	2.85	0	0
Unigene10691_All	6.85	3.34	0	0
Unigene20950_All	7.93	7.08	0	0
CL340.Contig1_All	1.58	1.66	0	0.02
CL561.Contig3_All	3.91	3.03	0	0
CL166.Contig21_All	2.79	2.47	0	0
Unigene1269_All	27.88	17.73	0	0.32
CL998.Contig14_All	2.58	1.92	0	0
CL654.Contig7_All	3.14	2.74	0	0
CL2865.Contig1_All	5.1	1	0	0
CL6278.Contig3_All	4.96	4.6	0	0
CL1408.Contig2_All	1.89	1.77	0	0.01
CL3599.Contig4_All	1.84	1.78	0	0
CL3227.Contig2_All	65.98	24.33	0.03	0.51
Unigene5037_All	20.74	10.28	0	0.1
Unigene3384_All	28.91	6.89	0.1	0.12
CL6928.Contig2_All	5.81	2.64	0	0
CL4061.Contig3_All	48.22	7.3	0.13	0
CL8663.Contig2_All	29.97	7.45	0	0.15
CL275.Contig3_All	3.24	1.27	0	0
CL8787.Contig2_All	13.33	13.02	0	0.17
Unigene26808_All	5.87	4.24	0	0
Unigene13153_All	11.75	3.73	0	0
CL6218.Contig3_All	2.47	2.42	0	0
Unigene6896_All	0.95	0.99	0	0
CL2021.Contig16_All	1.08	1.3	0	0
Unigene12428_All	4.34	5.02	0	0
CL1628.Contig6_All	1.59	2.26	0	0
Unigene21503_All	7.47	3.53	0	0
CL6787.Contig3_All	10.94	8.52	0	0.12
CL7660.Contig1_All	1.78	1.77	0	0
CL2686.Contig3_All	6.67	4.73	0.06	0.05
CL4442.Contig2_All	2.75	2.04	0	0
CL127.Contig9_All	1.44	1.14	0	0
CL4836.Contig1_All	1.48	0.81	0	0
CL2123.Contig6_All	3.53	6.31	0.03	0.03
Unigene3892_All	288.64	55.91	0	1.42
CL7393.Contig4_All	4.48	2.13	0	0
CL7232.Contig2_All	4.7	3.84	0	0
CL3553.Contig1_All	0.89	0.44	0	0
Unigene13289_All	4.5	3.93	0	0
CL662.Contig5_All	5.31	5.41	0	0
Unigene3929_All	97.08	19.72	0.09	0.57
CL5304.Contig1_All	2.75	2.42	0	0
CL2361.Contig3_All	17462.7	28885.3	63.44	296.58
CL1628.Contig5_All	1.42	1.31	0	0
CL2198.Contig3_All	2.46	0.77	0	0
CL726.Contig4_All	1.69	1.99	0	0
CL2183.Contig3_All	1.65	1.88	0	0
CL798.Contig7_All	2.22	2.78	0	0
CL5203.Contig6_All	2.79	3.34	0	0
CL5259.Contig4_All	0.74	0.54	0	0
CL2209.Contig3_All	2.04	1.7	0	0
CL3103.Contig7_All	2.39	1.98	0	0
CL201.Contig5_All	5.03	2.92	0	0.03
CL981.Contig8_All	1550.92	2538.06	6.19	26.35
CL7712.Contig2_All	30.35	18.25	0	0.39
Unigene4270_All	4512.57	2967.03	3.87	48.37
CL5935.Contig4_All	2.81	3.85	0	0
CL5068.Contig2_All	4.9	5.63	0	0.08
CL1680.Contig4_All	2.81	2.06	0	0
Unigene26799_All	3.98	3.65	0	0
CL3219.Contig5_All	2.55	0.78	0	0
Unigene7700_All	7.47	8.16	0	0
Unigene3276_All	2.49	1.5	0	0
CL2057.Contig1_All	3797.26	2108.6	3.33	38.93
CL1388.Contig3_All	5.38	4.57	0	0
CL5259.Contig2_All	1.51	1.29	0	0
CL2280.Contig4_All	10.14	9.45	0.17	0
CL3103.Contig17_All	1.59	2.27	0	0
CL1382.Contig7_All	5.85	4.48	0	0
CL127.Contig8_All	1.25	1.5	0	0
CL3278.Contig3_All	6.83	6.81	0	0
CL2918.Contig9_All	2.95	1.51	0	0
CL8209.Contig2_All	2.25	0.82	0	0
CL917.Contig4_All	1.8	0.81	0	0
Unigene15419_All	142.36	79.35	0.21	1.58
CL680.Contig3_All	4.33	3.21	0	0
Unigene20638_All	1.5	1.47	0	0
Unigene20176_All	7.23	1.61	0.03	0
CL2918.Contig3_All	2.58	1.52	0	0
CL9873.Contig3_All	1.05	1.34	0	0
Unigene24062_All	3.06	4.1	0	0
CL654.Contig2_All	1.75	1.33	0	0
Unigene24082_All	6.65	5.39	0	0
CL2198.Contig9_All	1.02	1.35	0	0
CL7712.Contig1_All	35.88	22.83	0	0.52
Unigene10062_All	1.81	2.23	0	0
CL10020.Contig2_All	0.72	1.33	0	0
CL4659.Contig2_All	4.24	3.27	0	0
CL1569.Contig1_All	4.22	3.4	0	0
CL7308.Contig1_All	3.86	3.91	0	0
CL10717.Contig7_All	1.73	4.26	0	0
CL3649.Contig4_All	5.48	1.52	0	0.04
Unigene3237_All	16.61	3.87	0	0.13
CL1837.Contig2_All	2.32	2.61	0	0
CL9942.Contig1_All	4.86	4.56	0	0
CL1388.Contig2_All	4.19	4.58	0	0
Unigene3290_All	1	0.45	0	0
CL9478.Contig2_All	13.74	3.75	0.03	0.1
CL5203.Contig9_All	2.51	2.47	0	0
CL639.Contig4_All	0.92	0.89	0	0
CL8255.Contig3_All	2.42	0.51	0	0
CL1837.Contig3_All	2.61	2.51	0	0
CL9942.Contig2_All	5.15	3.69	0	0
CL2756.Contig3_All	2.07	2.4	0.02	0
Unigene26737_All	49.05	0.99	0.05	0
Unigene25705_All	3.31	1.47	0.02	0.02
CL3562.Contig4_All	4.17	7.25	0	0.11
Unigene20770_All	2.39	2.28	0	0
Unigene23607_All	2.55	2.27	0	0
CL6361.Contig3_All	1.36	0.67	0	0
CL6992.Contig1_All	10.83	5.65	0	0.11
CL6787.Contig1_All	2.17	1.71	0	0
Unigene6913_All	1.52	2.2	0	0
CL1843.Contig8_All	0.89	0.82	0	0
CL9089.Contig2_All	3.16	2.98	0	0
CL2188.Contig1_All	16.66	20.44	0	0.3
Unigene20769_All	2.63	2.25	0	0
Unigene3713_All	426.1	289.45	1.22	5.8
Unigene23338_All	2.36	0.72	0	0
CL7566.Contig1_All	4.33	2.22	0	0
Unigene20464_All	1.27	1.17	0	0
CL1154.Contig3_All	3.15	3.8	0	0
CL857.Contig4_All	3.87	4.39	0	0
CL4763.Contig1_All	3.27	3.42	0	0
Unigene3164_All	2.53	1.34	0	0
CL1628.Contig7_All	6.36	6.53	0.06	0.06
CL2209.Contig1_All	1.91	1.34	0	0
Unigene13504_All	2.86	1.54	0	0
CL3659.Contig2_All	5.13	4.65	0	0
CL1680.Contig2_All	1.92	2.42	0	0
CL3649.Contig8_All	3.51	0.94	0	0.04
CL4463.Contig2_All	1.42	3.84	0	0
CL1154.Contig2_All	3.72	3.66	0	0
CL1124.Contig2_All	2.29	2.85	0	0
Unigene6757_All	119.94	19.81	0.54	0.44
CL484.Contig11_All	2.14	0.56	0	0
CL2188.Contig2_All	12.85	16.31	0	0.23
CL1456.Contig1_All	11.3	7.8	0.04	0.13
Unigene12748_All	4.12	2.29	0.04	0
Unigene2980_All	5.03	3.06	0	0
CL3310.Contig2_All	10.46	7.69	0	0
CL6891.Contig1_All	2.45	2.79	0	0
CL662.Contig3_All	3.97	3.95	0	0
Unigene4192_All	1.4	1.18	0	0
CL9089.Contig1_All	3.21	2.62	0	0
CL6515.Contig1_All	3.1	1.87	0	0
CL4776.Contig3_All	4.93	5.08	0.07	0
CL880.Contig4_All	3.63	3.76	0	0
CL7778.Contig3_All	1.49	1.32	0	0
CL6787.Contig4_All	1.48	1.45	0	0
Unigene3579_All	8750.56	6131.68	9.69	123.59
CL2141.Contig10_All	1.78	1.38	0	0
CL373.Contig6_All	2.08	1.02	0	0
Unigene21423_All	4.82	1.88	0	0
Unigene15555_All	2.36	2.41	0	0
Unigene3310_All	1060.2	219.83	5.69	6.06
CL4510.Contig1_All	38.43	2.77	0	0.18
Unigene4303_All	9	2.92	0	0
Unigene7307_All	6.95	2.77	0	0
Unigene12873_All	82.13	57.95	0.12	1.27
CL5084.Contig1_All	6.22	3.09	0.05	0
CL2361.Contig6_All	31376.8	47541.7	177.08	683.95
Unigene9456_All	4.11	2.46	0	0
CL1408.Contig5_All	3.57	5.09	0	0.07
CL9453.Contig2_All	1.72	2.04	0	0
Unigene15062_All	3.1	3.5	0	0
CL8804.Contig4_All	1.97	1.74	0	0
CL2262.Contig3_All	2.14	1.14	0	0
CL2592.Contig2_All	2.21	1.85	0	0
Unigene3766_All	1.02	0.63	0	0
CL120.Contig8_All	1580.72	507.85	1.25	16.23
CL1382.Contig3_All	1.01	1.03	0	0
CL780.Contig3_All	1.98	1.6	0	0
CL1380.Contig5_All	1.25	1.39	0	0
Unigene18594_All	6.57	5.45	0	0
Unigene10546_All	2.47	1.84	0	0
Unigene12500_All	0.97	1.05	0	0
CL84.Contig4_All	1.36	0.49	0	0
CL521.Contig3_All	145.67	59.56	0.18	1.8
CL8203.Contig15_All	1.28	1.51	0	0
CL7133.Contig1_All	4.24	2.5	0.07	0
Unigene3629_All	261.12	49.55	0.1	2.08
CL4109.Contig3_All	2.25	1.95	0	0
CL7786.Contig1_All	2.53	2.31	0	0
Unigene3570_All	5.34	2.95	0	0.07
CL3278.Contig5_All	5.09	4.74	0	0
CL7014.Contig2_All	0.96	0.42	0	0
CL7527.Contig1_All	4.89	1.63	0	0
CL3132.Contig4_All	2.15	1.94	0	0
CL3562.Contig6_All	6.22	2.33	0	0.04
Unigene12597_All	5.03	2.05	0	0
CL5336.Contig3_All	1.39	1.32	0	0
CL658.Contig4_All	10.07	5.36	0	0.14
CL6172.Contig4_All	6.15	1.1	0	0.03
CL697.Contig10_All	0.8	0.64	0	0
CL4579.Contig2_All	2.74	2.28	0	0
CL1698.Contig1_All	1.85	1.98	0	0
CL2395.Contig5_All	1.06	0.98	0	0
Unigene17902_All	1.76	1.24	0	0
Unigene2939_All	4.08	0.5	0	0
CL7607.Contig3_All	1.11	1.16	0	0
CL5472.Contig2_All	5.24	4.95	0	0
CL269.Contig10_All	0.95	0.39	0	0
CL7478.Contig1_All	7.32	1.47	0	0.05
CL4061.Contig1_All	54.7	6.49	0.31	0.09
CL8896.Contig2_All	2.87	4.64	0	0.06
CL606.Contig2_All	2.24	0.33	0	0
CL2498.Contig2_All	2.23	2.64	0	0
CL8226.Contig1_All	1.36	0.72	0	0
Unigene21222_All	50.83	11.14	0.03	0.49
Unigene15063_All	1.77	1.53	0	0
CL8294.Contig2_All	4.37	3.05	0.03	0.03
Unigene16087_All	9.88	6.23	0	0
CL1698.Contig2_All	2.05	1.63	0	0
Unigene17458_All	1.22	0.88	0	0
CL6821.Contig2_All	22.41	9.11	0.26	0.09
CL973.Contig1_All	120.89	100.66	0	2.12
Unigene21180_All	2.53	2.85	0	0
Unigene20171_All	1.11	0.89	0	0
CL8535.Contig3_All	3.77	1.3	0	0
CL6278.Contig1_All	2.69	2.51	0	0
Unigene7106_All	1.63	2.21	0	0
CL4602.Contig15_All	1.06	2.14	0	0
CL3562.Contig8_All	23.61	24.38	0.18	0.45
CL9196.Contig2_All	1.8	2.01	0	0
CL2592.Contig1_All	1.64	2.31	0	0
CL7207.Contig3_All	2.18	2.09	0	0
CL3132.Contig2_All	2.27	2	0	0
Unigene12429_All	2.93	2.92	0	0
CL3915.Contig2_All	4.38	4.14	0	0
Unigene15297_All	1.01	1.29	0	0
CL3544.Contig3_All	1.25	1.11	0	0
CL9421.Contig3_All	1.87	1.6	0	0
Unigene15365_All	4.65	3.54	0	0
CL3649.Contig2_All	10.25	2.61	0.14	0
CL3278.Contig2_All	4.32	5.26	0	0
CL7134.Contig4_All	1.37	1.24	0	0
CL9521.Contig1_All	4.96	4.45	0	0
CL8683.Contig1_All	4.91	4.19	0	0
CL1315.Contig3_All	3.33	4.6	0	0
CL10.Contig1_All	3.25	1.86	0	0
CL3142.Contig2_All	0.62	2.86	0	0
CL5203.Contig7_All	1.78	1.63	0	0
CL1168.Contig3_All	2.67	0.57	0	0
CL521.Contig1_All	148.61	63.71	0.29	2.12
CL9362.Contig4_All	2.55	2.11	0	0
CL5563.Contig2_All	0.18	1.8	0	0
CL998.Contig3_All	2.3	2.48	0	0
CL3727.Contig10_All	1.31	1.33	0	0
CL658.Contig3_All	3.72	2.39	0.06	0.04
CL4087.Contig4_All	0.76	1.14	0	0
CL2198.Contig32_All	0.75	2.12	0	0
CL2427.Contig1_All	119.16	61.97	1.54	0.85
CL8522.Contig2_All	1.53	1.64	0	0
CL2684.Contig3_All	3.96	4.26	0	0
Unigene20208_All	1.9	1.78	0	0
CL7699.Contig1_All	6.75	3.44	0	0.09
Unigene15852_All	93.34	78.17	0	1.73
Unigene4671_All	2.7	1.65	0	0
CL5123.Contig2_All	2.26	1.88	0	0
CL7308.Contig3_All	2.24	2.58	0	0
Unigene2826_All	979.47	279.38	0.6	11.04
CL1894.Contig3_All	1.64	1.61	0	0
CL5392.Contig2_All	2.53	0.97	0	0
Unigene26093_All	37.84	21.09	0.31	0.48
CL10407.Contig2_All	55.26	35.76	0	1.04
CL1624.Contig2_All	4.41	1.97	0.05	0.02
Unigene23556_All	2.57	1.06	0	0
CL9521.Contig3_All	4.29	5.44	0	0
CL2443.Contig3_All	4.19	3.5	0	0
Unigene23446_All	0.89	1.05	0	0
CL9421.Contig2_All	2.11	1.95	0	0
CL7207.Contig1_All	2.27	2.56	0	0
CL552.Contig23_All	0.97	1.19	0	0
CL780.Contig2_All	1.61	1.29	0	0
CL8637.Contig1_All	2.14	0.6	0	0
CL10713.Contig1_All	159.19	99.46	0.42	2.91
CL2684.Contig2_All	4.91	3.43	0	0
CL2262.Contig7_All	1.51	1.05	0	0
CL2098.Contig3_All	0.66	0.62	0	0
CL10729.Contig13_All	1.69	0.68	0	0
CL9873.Contig2_All	0.98	0.42	0	0
Unigene4106_All	10523	19955	15.87	320.93
Unigene13340_All	14.73	4.07	0	0.11
CL9839.Contig1_All	12.87	8.36	0	0
Unigene3720_All	788.1	317.4	1.51	11.55
Unigene23782_All	2.64	1.86	0	0
CL9671.Contig2_All	2.12	5.08	0	0.04
Unigene588_All	0.96	1.08	0	0
CL632.Contig2_All	1.9	0.96	0	0
Unigene20691_All	3.74	1.72	0	0.06
Unigene20664_All	2.63	0.9	0	0
Unigene15264_All	2.68	1.09	0	0
Unigene12516_All	1.46	1.44	0	0
CL2361.Contig2_All	11439.1	16971.9	78.94	321.22
Unigene17473_All	1.44	1.7	0	0
CL6064.Contig2_All	1.26	0.55	0	0
CL2975.Contig5_All	1.12	1	0	0
CL2970.Contig2_All	2.4	0.91	0	0
CL3048.Contig2_All	1.61	1.1	0	0
CL3599.Contig3_All	1.81	1.96	0	0
CL5203.Contig8_All	1.56	1.63	0	0
CL8663.Contig1_All	4.1	1.16	0	0
CL5395.Contig2_All	1.81	0.96	0	0
Unigene1036_All	2.6	1.82	0	0
CL2774.Contig3_All	1.56	0.62	0	0
CL1571.Contig2_All	1.55	1.36	0	0
CL10248.Contig1_All	2.54	1.67	0	0.05
CL4684.Contig1_All	1.25	1.44	0	0
CL9293.Contig3_All	4.35	4.65	0	0
Unigene633_All	6.35	3.06	0	0.07
CL5731.Contig2_All	4.1	1.68	0	0.04
CL2434.Contig16_All	0.97	0.76	0	0
Unigene10483_All	2.36	1.77	0	0
Unigene33534_All	8.13	5.91	0	0
CL639.Contig25_All	1.21	1.03	0	0
CL8522.Contig1_All	2.29	1.66	0	0
CL903.Contig4_All	1.98	1.56	0	0
CL6922.Contig1_All	4.62	4.07	0	0
CL3362.Contig1_All	32.67	13.26	0	0.56
CL7185.Contig2_All	5.95	2.65	0	0
Unigene4995_All	12.69	3.31	0.09	0.1
Unigene7288_All	1.41	1.5	0	0
CL6278.Contig2_All	2.24	2.08	0	0
CL5993.Contig5_All	1.92	0.27	0	0
Unigene18618_All	9.32	2.95	0	0.11
CL4685.Contig2_All	1.79	1.59	0	0
CL1883.Contig4_All	0.44	1.91	0	0
Unigene9987_All	2.87	3.15	0	0
CL1143.Contig3_All	1.04	0.95	0	0
CL6472.Contig2_All	12.66	3.46	0	0.2
CL5392.Contig1_All	2.61	1.13	0	0
CL1206.Contig4_All	1.93	0.95	0	0
CL1752.Contig2_All	6.94	1.05	0	0.07
Unigene3014_All	2.2	1.1	0	0
Unigene3253_All	1.29	0.72	0	0
CL1456.Contig2_All	2.99	4.61	0	0
CL6980.Contig2_All	1.14	1.47	0	0
CL674.Contig1_All	4.37	1.54	0	0
Unigene15_All	3.49	2.88	0.07	0.02
CL9362.Contig2_All	1.85	2.44	0	0
CL987.Contig2_All	23.72	17.53	0	0.52
CL10248.Contig2_All	13.11	9.57	0	0.36
CL4109.Contig2_All	1.7	1.5	0	0
Unigene15935_All	3.26	3.23	0	0
Unigene17966_All	2.15	0.45	0	0
Unigene13232_All	1.17	1.34	0	0
CL3037.Contig2_All	3.55	1.44	0	0
Unigene15759_All	2.74	0.98	0	0
Unigene18517_All	2.84	3.35	0	0
CL2451.Contig13_All	1.83	1.68	0	0
Unigene18256_All	3.31	1.01	0	0
CL3128.Contig2_All	0.74	1.06	0	0
Unigene24308_All	34.49	14.08	0	0.33
Unigene26398_All	2.58	0.7	0	0
CL3219.Contig4_All	4.7	1.25	0	0
Unigene23072_All	3.24	2.99	0	0.05
CL2747.Contig4_All	1.89	5.03	0	0
CL1043.Contig26_All	2.32	0.97	0	0
CL3560.Contig1_All	1.66	1.31	0	0
Unigene13230_All	2.76	3.94	0	0
CL1240.Contig5_All	3.1	0.4	0	0
CL9070.Contig2_All	4.68	4.9	0	0
CL7149.Contig2_All	4.02	2.21	0.07	0
CL4659.Contig1_All	1.82	2.16	0	0
CL142.Contig1_All	24.54	5.32	0	0.3
CL1206.Contig6_All	1.35	1.23	0	0
CL6922.Contig2_All	3.8	3.78	0	0
Unigene7162_All	0.96	0.93	0	0
CL4685.Contig3_All	1.6	1.17	0	0
CL9975.Contig2_All	10.7	9.4	0	0
CL236.Contig5_All	1.27	0.76	0.02	0
CL9013.Contig2_All	2.1	1.81	0	0
CL2464.Contig20_All	1.27	0.76	0	0
Unigene26858_All	3.77	1	0	0
CL5472.Contig1_All	3.49	3.58	0	0
CL1448.Contig6_All	1.1	0.54	0	0
CL2837.Contig8_All	23.73	18.44	0.13	0.57
CL639.Contig18_All	1.15	0.46	0	0
Unigene23406_All	2.9	1.45	0	0.04
CL5395.Contig3_All	2.17	0.94	0	0
Unigene26385_All	0.85	1.29	0	0
CL4294.Contig2_All	2.73	1.46	0.05	0
CL3873.Contig3_All	1.24	1.1	0	0
CL9453.Contig1_All	1.2	1.29	0	0
CL1965.Contig9_All	1.04	0.62	0	0
CL10548.Contig2_All	1.02	0.71	0	0
CL6064.Contig3_All	9.77	4.95	0	0.2
Unigene18581_All	8.49	5.33	0	0.18
CL3915.Contig1_All	3.13	4.2	0	0
CL373.Contig4_All	1.44	0.62	0	0
CL6017.Contig2_All	1.73	1.2	0	0
Unigene26789_All	3.53	1.96	0	0
CL8353.Contig2_All	4.66	0.37	0	0
Unigene24051_All	2.89	2.56	0	0
CL5852.Contig1_All	2.16	1.87	0	0
Unigene15747_All	3.1	1.06	0	0.03
Unigene7770_All	4.76	3.67	0	0
CL4526.Contig2_All	6433.21	13093.8	22.14	261.65
CL1156.Contig3_All	3.47	2.87	0	0
Unigene3604_All	1.78	0.9	0	0
CL166.Contig18_All	4.49	3.56	0	0.12
Unigene21281_All	5.92	3.81	0	0
Unigene7227_All	1.19	0.91	0	0
CL7946.Contig3_All	2.13	0.96	0	0
Unigene10639_All	3.74	2.58	0	0
Unigene10551_All	6.79	3.64	0.09	0
CL4804.Contig7_All	1.57	1.65	0	0
CL680.Contig2_All	1.65	1.95	0	0
Unigene12427_All	2.04	1.83	0	0
Unigene26241_All	49.87	15.59	0.43	0.51
CL4061.Contig2_All	12.55	1.05	0	0.06
Unigene35911_All	4.13	1.35	0.02	0
CL1156.Contig1_All	2.42	3.4	0	0
CL6897.Contig1_All	27.19	17.89	0	0.71
CL9344.Contig2_All	2.94	0.63	0	0
CL6493.Contig2_All	2.66	4.16	0	0
Unigene15064_All	1.37	1.2	0	0
CL3105.Contig2_All	1.72	1.58	0	0
CL8985.Contig2_All	1.83	2.17	0	0
CL7134.Contig3_All	5.07	3.63	0.07	0.07
CL734.Contig5_All	3.88	0.95	0	0
CL2885.Contig13_All	0.95	1.29	0	0
CL1388.Contig1_All	3	2.06	0	0
CL6128.Contig6_All	2.09	1.1	0	0
CL3599.Contig1_All	1.14	1	0	0
CL8291.Contig5_All	444.1	408.83	12.27	2.76
CL4776.Contig1_All	1.74	2.1	0	0
CL639.Contig15_All	0.78	0.67	0	0
CL1872.Contig3_All	4.64	3.57	0	0.13
CL9129.Contig1_All	9.58	9.36	0	0
Unigene583_All	0.85	0.93	0	0
Unigene2865_All	1.49	1.32	0	0
CL528.Contig4_All	1.17	1.84	0	0
CL280.Contig2_All	2.09	0.48	0	0
CL4906.Contig1_All	0.77	0.52	0	0
CL7885.Contig1_All	177.11	87.49	1.9	2.79
CL5078.Contig5_All	1.58	1.01	0	0
Unigene12386_All	1.05	0.97	0	0
Unigene20776_All	14.73	11.7	0.09	0.38
Unigene4928_All	1.79	1.93	0	0
CL6172.Contig3_All	1.84	0.38	0	0
CL1957.Contig4_All	1.5	1.86	0	0
CL3142.Contig5_All	15.41	24.26	0.12	0.56
Unigene15412_All	3.68	0.84	0	0.03
CL9960.Contig2_All	1.36	0.47	0	0
Unigene7994_All	3.1	1.04	0	0
CL201.Contig3_All	3.5	2.37	0	0.1
CL1628.Contig3_All	8.41	7.58	0	0.26
CL2997.Contig3_All	1.06	1.03	0	0
CL472.Contig2_All	1.22	0.56	0	0
Unigene26323_All	1.67	1.41	0	0
Unigene4282_All	5.19	4.75	0.15	0.06
Unigene18327_All	3.05	2.73	0	0
CL152.Contig4_All	1.57	1.29	0	0
Unigene32244_All	3.62	0.89	0	0
CL3663.Contig1_All	0.73	0.53	0	0
Unigene15882_All	2.5	2.08	0	0
Unigene12182_All	0.68	0.53	0	0
CL8255.Contig4_All	1.31	0.34	0	0
Unigene13197_All	3.4	3.13	0	0
Unigene630_All	0.86	1.18	0	0
Unigene23068_All	6176.71	12726.9	10.87	269.6
CL6491.Contig1_All	4.16	1.51	0	0
CL534.Contig2_All	0.97	0.27	0	0
Unigene1234_All	2.8	2.51	0	0
CL2225.Contig2_All	3.92	1.52	0	0
CL662.Contig4_All	2.52	1.7	0	0
CL5455.Contig1_All	1.02	1.72	0.03	0
CL9726.Contig2_All	1.35	1.74	0	0
CL2676.Contig2_All	1.74	0.94	0	0
CL1588.Contig5_All	1.58	1.33	0	0
Unigene10469_All	0.91	2.05	0	0
CL3624.Contig2_All	2.67	1.42	0	0.07
Unigene13291_All	4.52	5.92	0	0
CL1128.Contig3_All	1.25	1.25	0	0
Unigene1364_All	1.56	1.03	0	0
CL4602.Contig14_All	1.15	0.69	0	0
CL9588.Contig2_All	33.35	11.3	0	0.67
Unigene9862_All	17.03	6.57	0.06	0.31
CL1994.Contig2_All	1.77	1.41	0	0
Unigene13224_All	1.37	1.22	0	0
Unigene18028_All	1.12	0.79	0	0
CL4330.Contig3_All	1.69	1.2	0	0
CL2133.Contig2_All	1.68	0.32	0	0
CL484.Contig2_All	1.59	1.54	0	0
CL8535.Contig13_All	2.08	0.66	0.01	0.02
CL8269.Contig1_All	8.14	4.74	0.14	0.09
CL2530.Contig1_All	1.76	1.98	0	0
CL712.Contig9_All	1.94	0.6	0	0
Unigene20740_All	1.62	0.49	0	0
CL3561.Contig5_All	1	0.34	0	0
Unigene10081_All	0.94	0.56	0	0
CL3875.Contig1_All	3.59	0.93	0	0
Unigene21324_All	3.15	2.08	0.06	0
CL9633.Contig5_All	355.42	639.52	2.44	16.06
CL127.Contig2_All	1.89	2.12	0	0
Unigene20810_All	2.88	0.45	0	0
CL9370.Contig1_All	3.02	0.49	0	0
CL9070.Contig3_All	3.16	4.58	0	0
Unigene21315_All	45.94	59.08	0	1.65
Unigene4919_All	32.1	32.74	0.58	0.75
CL7134.Contig2_All	1.49	0.65	0	0
CL127.Contig3_All	2.15	2	0	0
Unigene7816_All	4.48	3.21	0	0
CL9588.Contig1_All	10.6	2.21	0.13	0
CL9497.Contig14_All	1.42	0.44	0	0
Unigene23595_All	47.11	40.49	1.06	0.83
Unigene10123_All	923.14	1979.51	1.6	43.18
CL142.Contig3_All	23.77	10.39	0	0.59
CL5880.Contig2_All	0.93	1.24	0	0
CL1888.Contig3_All	4.46	0.7	0	0.04
Unigene13300_All	10.17	2.04	0	0
Unigene9860_All	1.35	0.98	0	0.03
CL9362.Contig3_All	1.5	1.65	0	0
Unigene7109_All	0.92	0.89	0	0
CL2863.Contig5_All	5.38	2.65	0.08	0.08
CL9398.Contig1_All	3.44	7.9	0.11	0.12
CL5050.Contig1_All	2.13	1.27	0	0
Unigene7286_All	0.97	1.25	0	0
Unigene3899_All	5.3	1.95	0.07	0.07
Unigene3530_All	163.07	55.94	0.16	3.13
Unigene595_All	0.52	0.6	0	0
CL7336.Contig3_All	2.08	1.65	0	0.04
CL6491.Contig2_All	7.08	2.02	0	0.08
Unigene9560_All	5.28	2.47	0.05	0.08
CL7680.Contig2_All	1.78	1.95	0	0.08
Unigene6919_All	18.48	3.23	0.16	0.15
Unigene26279_All	0.75	0.56	0	0
CL987.Contig3_All	4.83	4.33	0	0
Unigene1302_All	31.74	23.04	0.63	0.58
Unigene1165_All	1.76	1.5	0	0
Unigene15034_All	1.32	1.22	0	0
CL596.Contig2_All	3.23	0.69	0	0
CL2393.Contig2_All	1.35	0.86	0	0
CL552.Contig1_All	1.67	0.47	0	0
CL2020.Contig2_All	1.04	1.21	0	0
CL4082.Contig2_All	2.46	0.72	0.03	0
CL141.Contig10_All	0.68	2	0	0
CL7469.Contig2_All	1.92	1.65	0	0
Unigene25712_All	0.85	0.62	0	0
CL3659.Contig1_All	4.19	4.13	0	0.09
CL9229.Contig2_All	1.88	1.39	0	0
CL3274.Contig2_All	3.97	2.78	0	0
Unigene14062_All	5.8	3.27	0	0.13
CL798.Contig6_All	1.14	1.11	0	0
CL87.Contig1_All	0.85	0.63	0	0
CL9810.Contig1_All	2.89	2.97	0	0
Unigene20809_All	0.96	0.72	0	0
CL4307.Contig2_All	1.06	0.9	0	0
CL4039.Contig2_All	6.21	4.29	0	0.21
Unigene2841_All	5.07	1.31	0	0.08
CL2670.Contig5_All	0.6	1.27	0	0
Unigene18110_All	0.83	0.95	0	0
CL7336.Contig1_All	2.43	1.53	0	0.05
CL2198.Contig36_All	0.34	1.43	0	0
CL4364.Contig2_All	2.29	4.38	0	0
Unigene1314_All	2.4	2.86	0	0
CL2179.Contig8_All	1.76	1.63	0	0
CL5351.Contig4_All	2.98	1.7	0	0
CL9375.Contig2_All	4.42	4.23	0	0
Unigene22762_All	1.02	0.38	0	0
CL4483.Contig2_All	2.43	1.78	0	0
Unigene26755_All	4.34	3.85	0	0
CL3484.Contig1_All	9.51	5.81	0	0.23
CL1575.Contig2_All	1.44	1.59	0	0
Unigene26110_All	0.66	0.51	0	0
Unigene4986_All	2.9	4.03	0	0
CL7133.Contig4_All	3.48	1.61	0	0.11
CL9810.Contig2_All	3.49	2.5	0	0
CL4039.Contig1_All	10.41	7.78	0.05	0.34
CL2021.Contig6_All	0.8	0.51	0	0
CL9119.Contig1_All	0.78	0.55	0	0
CL1382.Contig2_All	1.54	1.91	0	0
Unigene12406_All	3.27	1.51	0.05	0
Unigene1113_All	49.22	52.61	0.48	1.82
CL8065.Contig2_All	33.63	7.87	0.13	0.58
Unigene4576_All	1.02	1.2	0	0
CL2556.Contig10_All	2.56	1.68	0	0
CL5852.Contig2_All	1.63	1.47	0	0
Unigene9507_All	13.48	11.37	0.34	0.23
Unigene27092_All	2.63	1.31	0	0
CL10448.Contig8_All	0.79	0.84	0	0
CL880.Contig3_All	2.12	1.29	0	0
CL10166.Contig1_All	9.21	2.16	0.1	0.12
Unigene15420_All	1.1	0.74	0	0
CL8319.Contig4_All	1.02	1.2	0	0
Unigene26348_All	2.7	1.81	0	0.08
Unigene13251_All	18.7	2.34	0.16	0.08
Unigene18847_All	4.17	5.31	0.11	0
CL8804.Contig1_All	1.84	2.08	0	0
Unigene18580_All	1.79	1.7	0	0
CL1282.Contig1_All	0.81	1.1	0	0
CL9887.Contig4_All	1.34	0.81	0	0
CL719.Contig2_All	0.94	0.54	0	0
CL4591.Contig2_All	1.32	0.3	0	0
CL5731.Contig1_All	3.96	1.42	0	0.08
CL6980.Contig3_All	1.03	0.83	0	0
CL1803.Contig6_All	3.4	0.99	0	0
CL8896.Contig1_All	3.28	6.2	0	0.17
CL354.Contig6_All	1.74	1.67	0	0
Unigene3355_All	9.71	15.4	0.2	0.39
CL8433.Contig2_All	0.61	0.41	0	0
Unigene26738_All	6.38	3.24	0.05	0.13
CL2838.Contig2_All	2.19	1.24	0	0
Unigene4907_All	20.11	11.59	0	0.7
CL798.Contig5_All	1.09	1.39	0	0
CL10506.Contig1_All	1.24	0.62	0	0
Unigene20883_All	0.84	0.81	0	0
CL2020.Contig1_All	1.1	1.04	0	0
Unigene7725_All	1.73	0.45	0	0
CL6930.Contig2_All	1.82	2.38	0	0
CL1947.Contig3_All	1.47	1.24	0	0
CL1206.Contig5_All	1.07	1.03	0	0
CL10526.Contig2_All	1.79	1.71	0	0
CL8683.Contig2_All	2.55	2.32	0	0
CL2124.Contig3_All	2.02	0.62	0	0
Unigene1291_All	3.36	0.31	0	0
CL7811.Contig3_All	1	1.02	0	0
CL1771.Contig2_All	1.02	4.53	0	0
Unigene15547_All	1.26	1.41	0	0
CL6763.Contig2_All	6.97	5.52	0.03	0.25
Unigene6980_All	4.15	2.77	0	0.11
CL9478.Contig1_All	12.66	3.24	0.16	0
CL6845.Contig2_All	1.78	1.61	0	0
CL7080.Contig2_All	1.13	1.45	0	0
CL3583.Contig2_All	13.91	5.22	0	0.36
CL10606.Contig2_All	0.84	1.23	0	0.05
CL5312.Contig2_All	0.86	1.03	0	0
CL4602.Contig2_All	1.63	0.9	0	0
CL8535.Contig1_All	2.33	0.78	0.04	0
CL1453.Contig3_All	1.28	1.32	0	0
CL6878.Contig3_All	0.85	1.29	0	0
Unigene23056_All	6.56	2.74	0	0.17
Unigene266_All	0.97	1.47	0	0
Unigene6090_All	5.46	3.85	0	0.16
CL4788.Contig3_All	6.65	3.13	0	0.2
Unigene12388_All	1.07	1.16	0	0
Unigene20844_All	1.78	0.62	0	0
CL3013.Contig4_All	2.38	1.71	0	0
Unigene626_All	1.31	0.22	0	0
Unigene12935_All	4.22	0.63	0	0
CL3103.Contig19_All	1.34	0.86	0	0
Unigene9638_All	1.12	0.43	0	0.02
CL284.Contig3_All	0.97	0.96	0	0
CL4343.Contig1_All	3.19	1.11	0	0
Unigene20686_All	0.87	0.88	0	0
Unigene7716_All	2.17	0.41	0	0
CL4499.Contig3_All	1.67	1.5	0	0
Unigene15954_All	1.85	2.8	0	0
CL6550.Contig2_All	0.95	0.32	0	0
Unigene21102_All	10.27	1.73	0.18	0
Unigene21226_All	1.26	1.45	0	0
CL9213.Contig2_All	2.06	0.21	0	0
Unigene18333_All	0.87	1	0	0
CL6661.Contig1_All	2.86	1	0	0
Unigene23223_All	4.82	2.14	0.13	0.02
Unigene26756_All	28.2	30.05	0.05	1.21
Unigene9827_All	0.97	0.89	0	0
CL6759.Contig2_All	11.46	4.85	0	0.28
CL4579.Contig4_All	0.79	0.8	0	0
CL3212.Contig3_All	3.18	0.65	0.03	0.03
CL7469.Contig1_All	1.3	1.48	0	0
CL2837.Contig4_All	17.51	13.69	0.18	0.62
Unigene22904_All	0.69	0.47	0	0
CL8410.Contig1_All	2931.22	3785.12	51.42	121.61
CL6458.Contig1_All	1.85	0.53	0	0
Unigene5067_All	3.63	0.79	0	0
Unigene24025_All	6.7	1.44	0.08	0
Unigene12440_All	1.21	1.06	0	0
CL1168.Contig4_All	0.86	1.19	0	0
Unigene26748_All	38.89	11.07	0.43	0.64
CL5853.Contig2_All	5.52	1.61	0.11	0.03
CL3278.Contig6_All	1.78	2.47	0	0
CL1575.Contig1_All	1.48	1.18	0	0
Unigene4532_All	1.3	1.01	0	0
CL2100.Contig3_All	1.06	0.54	0	0
CL886.Contig2_All	1.52	0.59	0	0
Unigene46023_All	2.92	1.04	0	0
Unigene4198_All	3.86	2.82	0.12	0.04
CL709.Contig2_All	7.89	7.74	0.1	0.26
CL240.Contig5_All	1.42	1.14	0	0
CL435.Contig11_All	1.12	0.81	0	0
CL8535.Contig6_All	4.65	1.16	0.12	0
CL6218.Contig4_All	0.57	0.84	0	0
CL4743.Contig11_All	2.34	2.23	0	0
CL5351.Contig2_All	2.21	1.67	0	0
CL6875.Contig1_All	1.26	1.56	0	0
CL8508.Contig1_All	53.32	14.31	0.08	1.21
CL2499.Contig3_All	0.46	0.47	0	0
Unigene9851_All	1.09	0.7	0	0
Unigene15864_All	0.78	1.34	0	0
Unigene792_All	0.95	0.78	0	0
Unigene23761_All	2.27	2.05	0	0
CL4579.Contig1_All	0.94	1.32	0	0
CL9903.Contig2_All	119.14	103.11	2.8	1.91
Unigene38224_All	3.43	1.07	0	0
CL3621.Contig6_All	0.83	0.33	0	0
Unigene10518_All	2.39	1.2	0	0
CL2589.Contig5_All	0.58	0.16	0	0
CL6435.Contig1_All	1.59	1.89	0	0
CL1936.Contig4_All	3.18	1.65	0	0
Unigene15908_All	1.16	0.95	0	0
Unigene12439_All	1.03	1.17	0	0
CL6671.Contig2_All	11.12	2.33	0.11	0.17
Unigene5274_All	1.82	0.69	0	0
CL2228.Contig2_All	0.81	2.85	0	0
CL1282.Contig21_All	1.1	0.61	0	0
Unigene3915_All	1.66	3.75	0	0.11
Unigene25802_All	5.26	1.95	0.16	0.03
Unigene3510_All	1146	345.53	0.7	25.1
CL1156.Contig2_All	1.89	1.65	0	0
CL8847.Contig1_All	8.19	1.99	0.18	0
CL1394.Contig4_All	0.47	0.28	0	0
Unigene23961_All	4.67	2.39	0	0.1
Unigene2864_All	4.41	1.76	0.06	0.09
CL8066.Contig2_All	1.99	2.43	0	0
CL6744.Contig2_All	1.11	0.34	0	0
Unigene26777_All	10.17	1.97	0.09	0.09
CL9960.Contig1_All	1.67	1.52	0	0.06
CL4684.Contig2_All	0.96	0.99	0	0
Unigene20859_All	0.69	3.08	0.03	0.03
CL9212.Contig2_All	1.68	0.26	0	0
CL2489.Contig8_All	1.63	0.88	0	0
CL8203.Contig20_All	1.82	0.6	0	0
CL1231.Contig2_All	0.8	1.04	0	0
CL142.Contig2_All	19.95	10.83	0	0.6
CL6172.Contig2_All	0.68	1.32	0	0
CL2970.Contig3_All	3.16	0.85	0	0.05
CL8529.Contig2_All	12.86	3.8	0.08	0.28
CL4095.Contig3_All	1.6	2	0	0
CL639.Contig21_All	0.57	0.35	0	0
CL798.Contig3_All	1.26	1.12	0	0
Unigene34378_All	1.27	1.94	0	0
CL4746.Contig3_All	1	0.39	0	0.02
CL10338.Contig1_All	1.68	1.3	0	0
CL1752.Contig1_All	8.84	2.54	0	0.22
CL1195.Contig1_All	2.21	2.28	0.13	0
CL9319.Contig3_All	2.72	2.8	0	0
Unigene20864_All	3.31	1.08	0	0.07
CL803.Contig8_All	0.84	1.51	0	0
Unigene43002_All	3.11	0.6	0	0
CL5427.Contig4_All	0.93	0.63	0	0
Unigene3653_All	3.11	1.9	0.03	0.11
CL8429.Contig1_All	2.66	1.11	0	0
CL4363.Contig3_All	3.67	3.69	0	0.18
Unigene15329_All	7.64	0.82	0	0.11
CL4157.Contig1_All	0.44	1.59	0	0
Unigene838_All	0.98	1.15	0	0
CL712.Contig3_All	0.75	0.62	0	0.02
CL8906.Contig1_All	1.7	1.67	0	0
CL1505.Contig29_All	0.35	0.44	0	0
CL3726.Contig3_All	24.43	18.04	0.88	0.32
Unigene26320_All	0.97	0.43	0	0
Unigene7781_All	2.22	2	0	0
CL9013.Contig1_All	1.54	1.52	0	0
CL4776.Contig5_All	1.62	3.82	0	0.09
CL7308.Contig2_All	1.05	1.38	0	0
CL10132.Contig2_All	1.88	1.93	0	0
CL2193.Contig1_All	0.47	0.98	0	0
Unigene3587_All	749.64	216.22	1.38	18.11
Unigene15870_All	72.44	8.67	0	1.14
Unigene26801_All	3.47	1.43	0.07	0
Unigene15374_All	0.65	0.61	0	0
Unigene27065_All	7.9	1.84	0	0.15
Unigene15585_All	0.95	0.87	0	0
CL1407.Contig2_All	2.7	1	0	0
CL7181.Contig2_All	1.16	1.29	0	0
Unigene17995_All	0.61	0.88	0	0
Unigene19999_All	0.97	1.25	0	0
Unigene3242_All	2.52	2.81	0.15	0
Unigene4133_All	267.18	233.18	2.6	11.24
CL10448.Contig9_All	0.8	0.61	0	0
CL3289.Contig10_All	0.63	0.25	0	0
Unigene7237_All	0.64	0.8	0	0
CL4087.Contig12_All	1.07	1.13	0	0
CL7134.Contig1_All	6.62	4.88	0	0.29
CL4876.Contig1_All	0.22	0.4	0	0
CL9300.Contig2_All	0.65	0.91	0	0
CL671.Contig5_All	4.36	3.45	0.06	0.18
CL1522.Contig3_All	1.5	1.6	0.01	0
CL5073.Contig2_All	1.75	0.91	0	0
Unigene33583_All	1.84	2.15	0	0.11
CL9039.Contig2_All	27.87	2.34	0	0.23
CL1055.Contig4_All	7.31	3.95	0.09	0.21
CL33.Contig13_All	0.93	0.79	0	0
Unigene10452_All	1.13	0.57	0	0
Unigene20209_All	1.67	1.43	0	0
Unigene11532_All	10.05	3.09	0	0.17
CL1789.Contig1_All	1.32	0.64	0	0
CL120.Contig6_All	11.8	1.74	0	0
Unigene12643_All	0.63	0.49	0	0
CL6064.Contig1_All	5.6	1.89	0.05	0.09
Unigene20751_All	1.2	1.38	0	0
Unigene20510_All	2	1.27	0.02	0.06
CL7563.Contig1_All	1.02	0.74	0	0
Unigene23520_All	0.85	0.78	0	0
CL3274.Contig1_All	2.26	2.74	0	0
CL1760.Contig9_All	1.02	0.47	0	0
CL7781.Contig2_All	1.39	1.64	0	0
CL2020.Contig3_All	0.8	1.11	0	0
CL8280.Contig1_All	1.99	2.1	0	0
Unigene23531_All	0.63	0.97	0	0
CL6017.Contig1_All	5.99	1.09	0.05	0.05
Unigene15910_All	0.83	0.86	0	0
Unigene1071_All	2.39	1.43	0	0.06
CL1206.Contig7_All	1.25	0.63	0.03	0
CL7885.Contig2_All	703.03	432.31	21.4	12.45
Unigene4080_All	1.01	0.47	0	0
Unigene12757_All	4.81	1.1	0.11	0
CL1628.Contig8_All	0.71	1.39	0	0.04
CL1957.Contig3_All	1.02	0.62	0	0
CL1074.Contig7_All	1.03	0.42	0	0
Unigene4413_All	0.86	0.94	0	0
CL3013.Contig1_All	1.57	1.71	0	0
CL6180.Contig2_All	0.74	0.93	0	0
Unigene26439_All	0.98	1.39	0	0
CL2427.Contig3_All	23.78	12.9	0.44	0.66
CL2739.Contig5_All	1.71	0.37	0	0
CL8535.Contig12_All	2.68	0.6	0	0.05
CL2713.Contig2_All	2.23	0.21	0	0
Unigene7143_All	2.13	1.47	0	0.06
Unigene15983_All	9.74	1.99	0.21	0
Unigene10358_All	0.81	0.75	0	0
Unigene9620_All	0.7	0.58	0	0
Unigene1258_All	13.39	9.68	0.11	0.54
CL6017.Contig3_All	8.76	2.58	0.12	0.12
CL8313.Contig2_All	1.02	0.67	0	0
Unigene269_All	0.83	1.07	0	0
CL7073.Contig1_All	1.27	1.65	0	0
CL6796.Contig1_All	4.78	0.68	0.07	0.02
Unigene21_All	5.59	2.99	0	0.18
Unigene9493_All	5.49	1.1	0	0
Unigene15951_All	2.02	2.15	0	0
CL6456.Contig2_All	1.1	1.03	0	0
Unigene1230_All	1.44	1.01	0	0
Unigene268_All	1.04	0.98	0	0
CL547.Contig1_All	3.93	1.05	0	0.07
CL1259.Contig5_All	1.83	1.42	0	0
CL127.Contig4_All	1.32	0.89	0	0
Unigene10275_All	2.51	0.93	0	0
Unigene693_All	0.99	0.92	0	0
CL2443.Contig1_All	2.24	2	0	0
Unigene25488_All	0.32	0.25	0	0
CL482.Contig3_All	1.45	0.57	0.03	0
CL3352.Contig3_All	6.2	9.44	0.17	0.33
CL7080.Contig3_All	1.27	0.84	0	0
CL4468.Contig3_All	2.14	1.94	0	0
CL308.Contig2_All	1.55	2.26	0	0.06
Unigene3485_All	0.92	0.12	0	0
CL3406.Contig5_All	0.95	0.21	0	0
CL10001.Contig1_All	0.85	0.18	0	0
Unigene20205_All	1.05	1.48	0	0
Unigene18569_All	3.61	2.64	0	0
CL4499.Contig4_All	1.09	0.81	0	0
CL5152.Contig2_All	1.47	0.48	0	0
Unigene5133_All	1.37	0.63	0	0
CL9604.Contig2_All	1.76	0.38	0	0
CL3450.Contig3_All	4.81	3.45	0	0
Unigene1027_All	688.25	112.12	0.88	14.04
CL1545.Contig7_All	0.59	0.48	0	0
CL9263.Contig2_All	0.8	0.83	0	0
CL2498.Contig3_All	1.06	0.84	0	0
Unigene27253_All	1.17	0.48	0	0
Unigene24064_All	5.25	2.67	0	0
Unigene18263_All	0.71	1.64	0	0
Unigene24282_All	1.3	2.04	0	0
Unigene20792_All	0.8	0.66	0	0
Unigene18035_All	1.45	0.75	0	0.03
Unigene33528_All	1.38	1.37	0	0
CL6878.Contig4_All	0.87	0.83	0	0
CL2865.Contig2_All	3.29	0.13	0	0
CL8847.Contig2_All	1.03	0.93	0	0
Unigene12298_All	1.61	0.4	0	0
CL9375.Contig4_All	1.46	1.96	0	0
CL5249.Contig3_All	1.18	1.21	0	0
Unigene1805_All	1.05	0.49	0	0
CL3476.Contig1_All	1.98	2.03	0	0
CL3726.Contig2_All	15.43	11.52	0.57	0.28
CL4075.Contig3_All	2.16	2.25	0	0.1
CL7846.Contig1_All	489.89	515.58	0.48	23.36
CL6034.Contig7_All	0.99	0.59	0	0
CL1612.Contig2_All	4.63	0.95	0	0
CL7298.Contig2_All	1.18	0.97	0	0
Unigene10533_All	19.68	28.64	0.2	1.22
Unigene12745_All	191.17	1205.92	6.1	27.55
CL1203.Contig16_All	0.35	0.77	0	0
CL3185.Contig7_All	1.1	0.22	0	0
CL998.Contig13_All	0.96	0.93	0	0
CL3561.Contig1_All	4.25	2.4	0.06	0.13
CL3352.Contig2_All	11.02	16.97	0	0.76
Unigene24109_All	1.08	0.25	0	0
CL9713.Contig3_All	1.54	2.11	0	0
CL169.Contig9_All	0.28	1.24	0	0
CL2530.Contig4_All	3.17	0.84	0.06	0
CL5801.Contig3_All	1	0.17	0	0
CL699.Contig4_All	118.48	57.23	0	3.42
CL1034.Contig2_All	0.92	0.42	0	0
CL5771.Contig2_All	7.13	5.84	0	0.28
CL5415.Contig4_All	1.33	0.66	0	0
CL4980.Contig3_All	5.55	2.23	0.2	0
CL9419.Contig2_All	3.68	0.16	0	0
CL120.Contig1_All	213.22	66.42	0.43	6.14
CL2735.Contig4_All	49.16	19.31	1.33	0.74
Unigene7543_All	0.95	1.43	0	0
Unigene5031_All	1.47	3.09	0	0
CL10023.Contig2_All	0.89	1.03	0	0
CL4095.Contig2_All	1.52	1.3	0	0
CL2537.Contig1_All	3.49	5.02	0	0
Unigene18_All	1.27	0.95	0	0
CL6550.Contig3_All	3.54	2.07	0.13	0.04
Unigene21312_All	1.97	0.46	0	0
CL3269.Contig2_All	0.78	1.01	0	0
Unigene7841_All	1.06	0.64	0	0
Unigene8052_All	1.62	1.46	0	0
CL6057.Contig4_All	12.09	3.3	0.13	0.26
CL1646.Contig2_All	0.52	0.21	0	0
CL6307.Contig1_All	2.32	0.6	0	0
CL3994.Contig4_All	1.51	0.44	0	0
CL6231.Contig8_All	1.53	0.72	0	0
Unigene10622_All	1.36	1.27	0	0
CL9039.Contig1_All	24.55	2.23	0	0.4
CL2532.Contig2_All	2.09	0.32	0	0
CL4815.Contig6_All	0.94	0.44	0	0
CL517.Contig14_All	14.76	4.02	0.2	0.35
Unigene20695_All	1.01	0.95	0	0
CL4413.Contig5_All	2.39	0.95	0	0.07
CL4100.Contig8_All	1.2	1.01	0.04	0
CL5342.Contig6_All	6.91	3.04	0.25	0.05
CL3831.Contig2_All	3.09	1.22	0	0.12
Unigene26405_All	19.52	6.45	0.61	0.09
CL8203.Contig10_All	3.71	4.15	0.13	0.15
CL3157.Contig5_All	7.95	2.74	0	0.27
Unigene23624_All	0.86	0.53	0	0
CL4075.Contig2_All	1.75	2.04	0	0.07
CL1330.Contig4_All	4.58	0.78	0.07	0.03
CL7162.Contig2_All	3.41	0.94	0	0.11
CL3299.Contig8_All	0.58	0.39	0	0
Unigene10558_All	6.87	4.88	0.14	0.24
Unigene26453_All	4.69	4.11	0.09	0.2
Unigene10240_All	0.94	1.19	0	0
CL6451.Contig2_All	269.85	103.09	5.94	5.83
Unigene25978_All	1.64	2.31	0	0.09
CL10305.Contig1_All	0.97	1.53	0	0
Unigene20562_All	1.38	1.76	0	0
Unigene15686_All	0.9	1.03	0	0
CL2123.Contig3_All	0.54	0.54	0	0
Unigene12631_All	0.43	0.34	0	0
CL1330.Contig3_All	4.09	1.03	0.11	0
CL6319.Contig2_All	0.71	0.57	0	0
CL4268.Contig2_All	1.54	0.49	0	0
CL171.Contig4_All	6.48	0.78	0	0
CL1631.Contig2_All	0.99	1.45	0	0.06
CL4980.Contig8_All	17.99	12.38	0.18	0.83
Unigene23298_All	0.64	0.58	0	0
Unigene21272_All	1.14	0.93	0	0
CL8744.Contig1_All	2.12	1.01	0	0.09
Unigene18052_All	0.56	0.91	0	0
CL857.Contig3_All	1.36	1.18	0	0
Unigene23430_All	0.66	0.82	0	0
Unigene26803_All	1.56	1.28	0	0
CL780.Contig4_All	0.94	1.24	0.04	0
Unigene3123_All	414.6	158.39	0.74	13.95
CL4878.Contig1_All	2.03	2.15	0	0
Unigene929_All	0.65	0.93	0	0
CL1505.Contig30_All	0.76	0.34	0	0
CL9375.Contig5_All	1.93	0.98	0	0
CL2486.Contig6_All	3.42	2.55	0.14	0.08
CL2498.Contig4_All	0.85	0.88	0	0
Unigene20823_All	4.86	1.56	0.04	0.14
Unigene256_All	0.57	0.94	0	0
CL2004.Contig5_All	0.69	1.7	0.06	0.02
Unigene10734_All	2.99	2.77	0	0
CL7846.Contig2_All	478.94	532.12	0.56	26.27
Unigene23395_All	3.35	0.62	0.06	0.03
Unigene26309_All	4.85	3.01	0.09	0.15
Unigene9936_All	1.07	0.93	0	0
Unigene4370_All	940.6	157.68	1.67	22.31
CL1131.Contig2_All	4.83	1.7	0	0.09
CL8776.Contig1_All	1.44	1.24	0	0
Unigene10458_All	3.65	0.8	0	0
CL2361.Contig4_All	348.59	499.53	7.51	22.14
Unigene14929_All	1.64	1.54	0.06	0
CL1236.Contig3_All	0.83	0.14	0	0
CL3103.Contig10_All	1.32	0.57	0	0
CL654.Contig4_All	1.41	3.59	0	0.15
Unigene18612_All	1.6	2.24	0	0
Unigene7785_All	0.83	1.31	0	0
Unigene4332_All	60.31	19.02	0.27	1.98
CL6568.Contig3_All	1.32	0.53	0	0.06
CL2735.Contig2_All	13.01	3.14	0.39	0.05
CL6934.Contig2_All	102.64	49.33	0.58	4.07
Unigene10396_All	1.18	1.23	0	0
Unigene15880_All	63.32	12.04	0.46	1.43
CL1612.Contig1_All	3.47	0.91	0	0
CL373.Contig3_All	1.59	0.94	0	0
CL8280.Contig2_All	1.2	2.04	0	0
Unigene3029_All	0.55	0.71	0	0
CL7886.Contig1_All	3.13	1.78	0	0.12
CL1234.Contig8_All	0.34	0.29	0	0
CL1315.Contig2_All	2	2.18	0	0
CL8893.Contig2_All	3.32	3.71	0	0
Unigene24030_All	7.1	3.34	0.27	0.05
CL8153.Contig3_All	1.19	0.85	0	0
CL8999.Contig1_All	2.61	1.16	0	0.09
Unigene1421_All	18.2	9.29	0.29	0.3
CL9713.Contig2_All	1.44	1.71	0	0
CL5472.Contig3_All	2.05	1.24	0	0
CL1918.Contig1_All	0.56	0.42	0	0
Unigene20166_All	0.57	0.52	0	0
Unigene12944_All	5.33	9.12	0.04	0.4
CL1402.Contig1_All	2.03	0.97	0	0
CL6848.Contig1_All	0.19	0.76	0	0
Unigene12856_All	0.74	0.58	0	0
Unigene13281_All	1.72	1.73	0	0
CL2963.Contig1_All	0.55	0.89	0	0
CL1373.Contig2_All	14.15	2.33	0.08	0.31
Unigene18283_All	0.93	0.95	0	0
Unigene18077_All	0.68	0.74	0	0
CL10366.Contig3_All	1.24	0.8	0	0
CL3195.Contig2_All	0.9	1.31	0	0
Unigene12216_All	2.35	0.34	0	0
Unigene10015_All	4	0.81	0	0.1
Unigene1458_All	1.22	0.32	0	0
CL5908.Contig4_All	13.66	11.53	0.23	0.73
Unigene7796_All	6.89	3	0.2	0.13
CL875.Contig8_All	0.79	0.79	0	0
CL9339.Contig1_All	1.06	0.21	0	0
CL662.Contig2_All	1.12	1.32	0	0
Unigene15906_All	0.67	0.75	0	0
CL1152.Contig9_All	0.76	0.16	0	0
Unigene24093_All	1.41	0.37	0	0
CL9594.Contig1_All	6.37	1.37	0.17	0
Unigene15993_All	0.45	0.72	0	0
CL3873.Contig2_All	1.11	0.76	0	0
Unigene24060_All	0.93	0.53	0	0
CL857.Contig2_All	1.1	1.29	0	0
CL118.Contig26_All	2.27	2.49	0	0.16
CL4170.Contig2_All	1.13	5.31	0	0.14
CL10637.Contig3_All	3.39	0.57	0	0
CL5807.Contig2_All	11.43	4.23	0	0.48
CL4499.Contig5_All	1.19	0.85	0	0
Unigene5412_All	3.63	2.57	0.08	0.08
CL2498.Contig1_All	0.81	1.01	0	0
Unigene18332_All	4.07	3.97	0.21	0.05
CL10051.Contig10_All	4.46	0.6	0.05	0.08
Unigene5051_All	2.89	2.16	0	0.1
CL4477.Contig1_All	326.48	57.11	0.16	7.78
Unigene23856_All	1.23	1.09	0	0
CL3403.Contig2_All	0.54	0.38	0	0
CL8508.Contig2_All	11.49	5.37	0.24	0.3
CL4095.Contig1_All	0.94	2.09	0	0
Unigene22751_All	1.47	0.5	0	0
CL8751.Contig2_All	0.7	0.96	0	0
CL552.Contig4_All	0.34	0.78	0	0
Unigene15969_All	0.76	0.73	0	0
CL10729.Contig10_All	5.94	3.64	0.21	0.12
CL9039.Contig3_All	39.64	4.86	0.44	0
CL798.Contig4_All	1.06	1.44	0	0
CL3546.Contig5_All	7.15	1.39	0.05	0.18
CL170.Contig5_All	1.24	0.34	0	0
CL6073.Contig1_All	1.01	0.43	0	0
Unigene15389_All	0.66	0.97	0	0
CL6435.Contig4_All	1.21	1.51	0	0
CL770.Contig1_All	1.22	0.75	0	0
Unigene1377_All	2.41	0.48	0	0
Unigene15843_All	41.67	28.18	0.27	2.09
CL486.Contig10_All	551.16	368.94	8.18	25.4
Unigene1117_All	0.91	0.67	0	0
Unigene1253_All	0.72	0.5	0	0
CL639.Contig11_All	3.77	3.03	0	0.24
CL6026.Contig1_All	0.86	0.26	0	0
Unigene24059_All	0.81	0.31	0	0
CL6451.Contig1_All	287.67	108.8	7.51	6.48
CL6593.Contig2_All	2.09	1.69	0	0.13
CL8775.Contig2_All	31.23	19.38	1.11	0.8
Unigene25717_All	1.51	1.3	0.06	0.03
CL1883.Contig5_All	0.48	0.82	0	0.03
Unigene21219_All	0.88	1.19	0	0
CL8535.Contig14_All	2.47	0.75	0.03	0.08
CL662.Contig1_All	1.01	0.96	0	0
CL880.Contig1_All	2.86	1.53	0	0
Unigene15567_All	0.69	1.06	0	0
CL721.Contig1_All	0.15	0.76	0	0
CL5678.Contig3_All	0.66	0.67	0	0
CL8535.Contig4_All	3.52	1.22	0.09	0.05
CL750.Contig3_All	0.88	0.9	0.06	0
Unigene17889_All	2.24	0.71	0	0.07
CL4417.Contig1_All	2.82	2.95	0	0
Unigene21525_All	0.31	1.06	0	0
CL4468.Contig1_All	1.64	1.56	0	0
Unigene448_All	3.48	10.35	0	0.41
CL552.Contig22_All	2.17	1.75	0.04	0.12
CL3104.Contig2_All	0.67	0.53	0	0
Unigene13218_All	1.2	0.79	0	0
CL3888.Contig1_All	1.05	0.42	0.03	0
CL3157.Contig4_All	4.81	2.11	0.18	0.06
CL10324.Contig3_All	3.81	2.59	0	0
Unigene26797_All	1.83	0.7	0	0
CL5552.Contig1_All	3.22	1.65	0	0.15
CL378.Contig3_All	2.94	1.15	0	0.14
Unigene23470_All	0.47	0.44	0	0
Unigene26329_All	0.55	0.44	0	0
Unigene4033_All	4.78	3.4	0.16	0.16
CL451.Contig4_All	0.99	0.12	0	0
Unigene13547_All	2.49	2.99	0	0
Unigene18018_All	0.33	0.79	0	0
CL2015.Contig4_All	1.38	1.28	0	0
Unigene12396_All	1.36	0.6	0	0
CL707.Contig1_All	8.36	4.79	0.08	0.39
Unigene952_All	2.34	0.95	0	0
CL4348.Contig2_All	0.71	0.3	0	0
CL98.Contig7_All	2.99	1.33	0.13	0
Unigene10035_All	0.96	0.5	0	0
CL6318.Contig1_All	0.66	2.2	0	0.05
Unigene18715_All	1.03	1.24	0	0
Unigene15262_All	19.27	8.55	0.59	0.42
CL2918.Contig7_All	0.62	0.18	0	0
CL1789.Contig5_All	1.76	0.5	0	0
CL5837.Contig2_All	0.43	0.55	0	0
CL10184.Contig2_All	0.95	0.56	0	0
Unigene7529_All	4.83	6.59	0.06	0.33
Unigene9499_All	3.11	1.69	0.17	0
CL903.Contig2_All	0.79	0.55	0	0
Unigene10202_All	0.98	1.17	0	0
Unigene15611_All	4.56	4.18	0.12	0.22
Unigene7289_All	0.63	0.76	0	0
CL3590.Contig1_All	1.69	0.62	0	0
CL1849.Contig3_All	0.65	0.89	0	0
CL3649.Contig7_All	13.57	3.39	0.4	0.17
Unigene18467_All	34.07	473.92	1.56	10.39
CL3976.Contig3_All	0.46	0.56	0	0
CL577.Contig1_All	1.08	0.83	0	0
CL2443.Contig2_All	1.95	1.23	0	0
CL3365.Contig5_All	0.53	0.69	0	0
Unigene18262_All	0.73	0.69	0	0
CL707.Contig3_All	1.46	0.26	0	0
Unigene23982_All	11.24	4.38	0.2	0.29
CL98.Contig3_All	1.27	0.9	0.09	0.02
CL596.Contig3_All	2.28	0.68	0	0.05
CL2623.Contig1_All	0.76	0.87	0	0
Unigene23610_All	2.86	1.25	0.06	0.05
Unigene24044_All	0.88	0.57	0	0
CL2918.Contig4_All	1.52	0.21	0	0
Unigene3995_All	6220.13	7411.79	205.74	364.11
Unigene4426_All	0.71	0.62	0	0
Unigene4616_All	1.04	0.84	0	0
Unigene7159_All	1.76	1.22	0.09	0
CL2713.Contig3_All	1.82	1.27	0.11	0
CL5853.Contig1_All	2.11	1.03	0	0
Unigene15542_All	2.28	1.8	0	0
CL6126.Contig4_All	2.23	1.44	0	0
Unigene27240_All	2	0.25	0	0
CL7241.Contig2_All	0.66	0.65	0	0
Unigene21278_All	0.95	0.78	0	0
CL760.Contig6_All	0.35	0.7	0	0
CL2774.Contig4_All	0.81	0.36	0	0
Unigene782_All	1.34	0.41	0	0.04
Unigene21290_All	0.56	0.66	0	0
CL746.Contig3_All	0.71	0.59	0	0
CL2995.Contig1_All	3.36	0.61	0	0.06
CL323.Contig1_All	1.56	1.67	0.14	0
CL639.Contig16_All	0.56	0.8	0.01	0.04
Unigene4580_All	0.8	0.98	0	0
CL3551.Contig2_All	0.47	0.45	0	0
CL8596.Contig1_All	22.14	15.69	0.41	1.13
Unigene12689_All	1.01	0.9	0	0
CL1458.Contig5_All	0.44	0.17	0	0
Unigene26733_All	1.61	0.33	0	0
Unigene9973_All	0.7	0.48	0	0
CL2968.Contig2_All	1.17	1.84	0	0
Unigene26767_All	1.19	0.57	0	0
Unigene1303_All	0.76	0.49	0	0
CL4198.Contig1_All	38.83	13.88	0.06	1.57
Unigene12178_All	0.6	0.35	0	0
CL8459.Contig2_All	1.59	0.27	0	0
CL5744.Contig6_All	1.23	0.91	0	0
CL8607.Contig1_All	14	4.93	0.26	0.44
Unigene8024_All	1.18	0.81	0	0
Unigene3273_All	1.93	1.87	0.07	0.1
Unigene26784_All	1.02	0.47	0	0
CL1763.Contig2_All	0.87	0.18	0	0
CL1409.Contig2_All	0.53	0.26	0	0
CL2530.Contig2_All	3.6	0.92	0	0.1
CL10258.Contig1_All	1.97	1.41	0	0
CL4219.Contig4_All	5.58	0.58	0	0
CL1382.Contig8_All	0.99	0.73	0	0
CL959.Contig6_All	0.63	0.49	0	0
Unigene953_All	0.85	0.68	0	0
Unigene22892_All	0.65	1.65	0	0
CL3013.Contig3_All	1.21	1	0	0
Unigene7590_All	4.94	2.5	0.27	0.02
CL5530.Contig2_All	0.42	0.86	0	0
CL1635.Contig2_All	0.74	1.06	0	0
CL5530.Contig4_All	0.46	0.95	0	0
Unigene12441_All	0.96	0.61	0	0
CL998.Contig9_All	1.45	1.16	0	0
Unigene18600_All	2.67	1.32	0	0
CL3561.Contig6_All	0.74	0.58	0	0
CL8141.Contig6_All	0.83	0.72	0	0.04
Unigene12302_All	0.6	0.29	0	0
Unigene15603_All	0.63	1.2	0	0
CL10717.Contig25_All	0.79	0.51	0.04	0
Unigene1671_All	0.83	0.86	0	0
Unigene15998_All	0.81	1	0	0
CL8981.Contig1_All	2.59	1.34	0	0
Unigene26994_All	0.8	0.81	0	0
Unigene25732_All	605.47	700.77	0.64	40.5
CL4579.Contig3_All	0.54	0.65	0	0
CL8323.Contig2_All	0.93	0.69	0	0
CL561.Contig2_All	1.07	0.87	0	0
Unigene7789_All	1.14	1.44	0	0
CL9185.Contig2_All	0.33	0.19	0	0
CL1497.Contig2_All	1.68	0.39	0	0
Unigene4777_All	0.89	0.9	0	0
CL7817.Contig1_All	1.46	1.36	0	0
CL10333.Contig1_All	1.49	0.95	0	0
CL6930.Contig1_All	1.3	0.99	0	0
CL10729.Contig8_All	4.69	1.45	0.15	0.05
CL6870.Contig1_All	0.91	1.38	0	0
Unigene7165_All	2.54	0.9	0	0.09
CL7688.Contig2_All	1.49	0.37	0	0
Unigene7388_All	0.68	0.27	0	0
CL2419.Contig1_All	3.87	0.8	0	0
Unigene15375_All	2.66	0.84	0	0.09
CL2004.Contig2_All	0.95	0.53	0.06	0
CL10407.Contig1_All	45.95	36.65	0	2.86
CL6060.Contig1_All	0.86	0.78	0	0
CL340.Contig8_All	25.58	23.52	1.21	1.06
CL5880.Contig1_All	0.58	0.78	0	0
CL3650.Contig2_All	0.78	0.67	0	0
Unigene7306_All	15.5	5.73	0	0.71
Unigene21158_All	0.66	0.66	0	0
CL654.Contig5_All	2.46	2.52	0	0.21
CL875.Contig9_All	0.81	1.11	0	0
Unigene3973_All	0.43	1.01	0	0.05
CL4389.Contig4_All	0.76	1.21	0	0
CL7753.Contig2_All	0.82	0.75	0	0
Unigene18515_All	1.04	0.53	0	0
Unigene4696_All	824.67	159.83	1.73	26.07
CL1947.Contig1_All	0.63	0.65	0	0
CL8041.Contig2_All	1.14	0.79	0	0
CL4993.Contig1_All	1.76	1.98	0.05	0.1
CL90.Contig19_All	0.88	0.18	0	0
Unigene21258_All	4.29	2.06	0.14	0.07
Unigene3609_All	0.7	0.22	0	0
CL6821.Contig1_All	4.02	1.67	0.08	0.08
CL8535.Contig17_All	2.49	0.57	0	0
Unigene665_All	4.26	0.94	0.16	0
CL1962.Contig4_All	0.98	0.86	0.03	0.06
Unigene24046_All	1.56	1.44	0	0
CL7953.Contig1_All	1.18	0.22	0	0
CL1819.Contig1_All	0.64	0.8	0	0
CL8535.Contig16_All	5.24	1.13	0	0.12
Unigene890_All	0.61	0.18	0	0
Unigene25889_All	2.57	2.83	0.07	0.16
Unigene10409_All	1.1	0.56	0	0
CL3448.Contig2_All	0.86	0.57	0	0
Unigene18616_All	0.74	0.42	0	0
Unigene7365_All	0.74	0.6	0	0
CL7897.Contig4_All	0.55	0.45	0	0
CL9319.Contig1_All	2.41	1.18	0	0
CL437.Contig2_All	3.68	1.51	0	0.14
Unigene7976_All	2.05	1.4	0	0
CL1477.Contig4_All	7.69	8.08	0.05	0.59
CL4307.Contig1_All	63.21	21.05	0.24	2.66
CL746.Contig2_All	0.84	1.04	0	0
CL4066.Contig2_All	0.68	0.88	0	0
Unigene13533_All	1.02	0.83	0	0
CL3119.Contig1_All	0.99	0.62	0	0
CL1597.Contig1_All	0.75	0.96	0	0
Unigene271_All	0.75	0.96	0	0
CL7278.Contig1_All	0.62	0.54	0	0
CL284.Contig2_All	0.7	0.86	0	0
Unigene4591_All	2.41	1.97	0	0.15
CL2713.Contig4_All	5.12	0.94	0.13	0.04
CL142.Contig4_All	16.43	5.92	0	0.83
CL6569.Contig2_All	0.69	0.73	0	0
Unigene5121_All	0.57	0.46	0	0
CL168.Contig3_All	0.7	0.44	0	0
CL9226.Contig1_All	1.6	0.73	0	0
CL2774.Contig2_All	1.47	1.48	0	0.11
CL5713.Contig3_All	0.44	0.15	0	0
CL3224.Contig2_All	1.34	0.83	0	0
Unigene5015_All	1.99	1.43	0.08	0
CL1250.Contig1_All	1.22	1.72	0	0
Unigene3450_All	920	409.1	1.9	43.25
CL4519.Contig1_All	1.94	1.34	0	0
Unigene7924_All	0.76	0.78	0	0
CL5426.Contig1_All	2.39	0.32	0.06	0
Unigene20356_All	2.95	0.52	0.08	0
CL5281.Contig1_All	46.21	19.23	0.07	2.21
Unigene7234_All	1.7	1.47	0	0
Unigene9449_All	0.73	0.24	0	0
Unigene15760_All	0.71	0.66	0	0
Unigene4023_All	50.73	33.58	2.15	1.8
CL6626.Contig1_All	0.87	0.63	0	0
CL9942.Contig3_All	1.12	0.85	0	0
Unigene15545_All	53.96	10.27	0.63	1.57
CL2876.Contig2_All	0.58	0.91	0	0
CL20.Contig4_All	2.66	0.58	0	0
CL658.Contig2_All	1.94	0.63	0.08	0
Unigene23997_All	0.7	0.33	0	0
Unigene26310_All	2.37	1.49	0	0.13
Unigene28259_All	1.59	0.43	0	0
Unigene23149_All	0.56	0.35	0	0
CL639.Contig2_All	0.48	0.17	0	0
CL3262.Contig4_All	0.52	0.73	0	0
Unigene26724_All	0.71	0.39	0	0
CL9746.Contig3_All	2.05	0.92	0.05	0.05
CL10479.Contig2_All	0.98	0.21	0	0
CL10729.Contig3_All	0.88	0.33	0	0.03
Unigene3527_All	0.6	1.21	0	0
CL5174.Contig7_All	1.35	0.91	0	0
CL428.Contig29_All	1.63	1.12	0	0.12
CL2057.Contig6_All	3.14	2.5	0	0
CL4555.Contig4_All	2.99	1.22	0	0.16
Unigene26413_All	2.17	0.7	0	0.08
Unigene1385_All	0.93	1.1	0	0
CL9293.Contig2_All	1.33	1.17	0	0
CL2783.Contig1_All	0.79	1.44	0	0
CL3278.Contig4_All	1.36	1.27	0	0
CL9170.Contig2_All	0.66	0.56	0	0
CL1045.Contig4_All	5.19	2.52	0.08	0.27
Unigene5316_All	1.72	1.85	0	0
CL10424.Contig1_All	1.13	1.15	0.04	0.05
CL3219.Contig2_All	4.36	2.27	0.13	0.16
CL8335.Contig1_All	0.28	0.44	0	0
CL416.Contig7_All	0.61	0.28	0	0
CL1164.Contig1_All	2.02	2.21	0.04	0.14
CL5078.Contig4_All	1.47	1.51	0	0.13
Unigene16066_All	0.82	0.75	0	0
Unigene24040_All	4.48	0.44	0.11	0
Unigene24453_All	2.69	0.4	0	0
Unigene20720_All	5.45	4.83	0.33	0.14
CL9436.Contig1_All	0.89	0.88	0	0
Unigene7906_All	1.93	1.21	0	0
CL2671.Contig1_All	3.95	2.87	0	0.29
Unigene26283_All	0.76	0.31	0	0
Unigene13495_All	3.52	3	0.2	0.08
CL4980.Contig6_All	10.09	5.54	0.36	0.37
CL6235.Contig4_All	263.32	58.36	0.78	9.61
Unigene26833_All	0.9	0.54	0	0
CL8340.Contig2_All	0.86	0.15	0	0
Unigene28037_All	0.55	4.61	0.07	0
CL6823.Contig3_All	3.95	0.24	0	0
CL3047.Contig3_All	3.17	1.05	0	0
Unigene23273_All	1.96	0.79	0	0
CL1624.Contig1_All	1.07	0.68	0	0
CL2684.Contig1_All	1.28	1.03	0	0
CL3289.Contig6_All	1.31	0.52	0.03	0.04
Unigene12229_All	0.4	0.19	0	0
CL975.Contig13_All	0.72	0.63	0	0
Unigene1280_All	2.2	1.88	0	0.14
CL3368.Contig1_All	1.93	1.41	0	0
Unigene10611_All	0.92	1.24	0	0
Unigene13585_All	0.61	0.82	0	0
CL2684.Contig4_All	1.16	1.11	0	0
CL5738.Contig1_All	3.47	1.09	0.17	0
Unigene24115_All	0.86	0.67	0	0
Unigene5181_All	0.81	0.51	0	0
CL7263.Contig7_All	18.2	9.33	0.44	0.38
CL8408.Contig2_All	0.57	0.57	0	0
CL1571.Contig4_All	0.71	0.72	0	0
Unigene21445_All	1.32	0.3	0	0
CL6398.Contig1_All	0.58	0.97	0	0
CL3561.Contig7_All	3.89	2.46	0.19	0.11
Unigene1126_All	1.07	1.71	0	0
CL6306.Contig1_All	0.85	0.33	0	0
CL6077.Contig1_All	1.62	0.96	0	0
CL5605.Contig2_All	0.62	0.89	0	0
CL1793.Contig5_All	0.67	0.36	0.04	0
CL1091.Contig4_All	0.26	0.78	0	0
CL5204.Contig2_All	1.64	1.1	0.04	0.07
CL10360.Contig1_All	1.56	1.51	0	0
CL9077.Contig2_All	1.26	0.87	0	0
CL7414.Contig2_All	1.35	1.37	0	0
Unigene1322_All	4.76	1.02	0	0.11
CL7716.Contig1_All	2.44	1.25	0.05	0.09
CL6763.Contig1_All	6.42	5.81	0.2	0.3
Unigene19_All	1.23	0.69	0	0.07
Unigene5022_All	0.66	0.46	0	0
CL6590.Contig2_All	1.92	0.18	0	0
CL1962.Contig6_All	0.44	0.09	0	0
Unigene23989_All	0.74	0.5	0	0
Unigene3262_All	1036.86	273.92	3.98	42.58
CL5312.Contig1_All	0.71	0.74	0	0
Unigene7565_All	1.31	1.13	0	0
CL986.Contig1_All	0.26	0.42	0	0
CL10274.Contig1_All	1.52	0.77	0	0
Unigene13215_All	0.43	0.59	0	0
CL3185.Contig8_All	1.07	0.61	0.07	0
CL4205.Contig2_All	2.21	0.78	0	0
CL5115.Contig2_All	0.53	0.64	0	0
CL3649.Contig5_All	1.88	0.6	0	0.09
Unigene18644_All	0.52	0.56	0	0
Unigene26612_All	0.93	0.56	0	0
Unigene12177_All	20.57	11.48	0.55	1.03
Unigene10076_All	1.89	0.76	0	0
CL4663.Contig5_All	0.87	0.84	0	0
CL1053.Contig7_All	0.98	0.55	0	0
CL9395.Contig1_All	4.7	2.2	0	0.22
Unigene15162_All	0.52	0.71	0	0
CL2938.Contig3_All	8.33	2.61	0.24	0.24
CL3142.Contig3_All	0.92	2.52	0	0.12
Unigene13522_All	1.21	0.32	0	0
CL58.Contig1_All	0.91	0.89	0	0
Unigene2784_All	3.59	1.47	0.04	0.18
Unigene24070_All	0.65	0.79	0	0
CL2004.Contig4_All	0.22	1.35	0	0
Unigene18562_All	1.13	0.19	0	0
Unigene3188_All	17.01	6.15	0.84	0.22
Unigene23881_All	17	3.65	0.35	0.34
Unigene9531_All	3.17	2.15	0	0.2
CL8493.Contig2_All	0.85	0.71	0	0
Unigene7762_All	0.84	0.53	0	0
CL7118.Contig2_All	71.17	14.62	0.71	2.5
Unigene20718_All	11.16	12.23	0.73	0.46
CL9873.Contig1_All	0.77	0.97	0	0
Unigene7797_All	0.85	0.52	0	0
Unigene18631_All	0.99	0.25	0	0
CL3050.Contig1_All	1.46	1.38	0	0.09
CL8280.Contig4_All	1.45	1.24	0	0
Unigene9460_All	3.66	7.08	0	0.03
Unigene4778_All	1.22	0.24	0	0
Unigene20789_All	3.04	0.97	0.04	0.11
CL482.Contig7_All	1	0.17	0	0.03
Unigene13069_All	1.21	2.24	0	0.08
Unigene17461_All	43.42	20.71	0.27	2.45
CL3123.Contig5_All	0.48	0.41	0	0
CL1099.Contig2_All	0.69	0.98	0	0
CL9671.Contig1_All	1.84	5.36	0	0.25
Unigene3606_All	4.28	2.29	0.05	0.26
CL1382.Contig4_All	0.83	1.15	0	0
CL10438.Contig1_All	1.37	0.29	0	0
Unigene8345_All	0.59	1.1	0	0
CL3352.Contig1_All	58.41	117.99	2.99	5.51
CL1941.Contig2_All	1.31	0.82	0	0
CL1678.Contig2_All	1.64	1.33	0	0
CL3253.Contig8_All	0.44	0.21	0	0
CL1680.Contig3_All	1.05	0.78	0	0
Unigene3227_All	2.46	0.63	0	0.1
CL5595.Contig3_All	5.75	1.5	0.11	0.16
CL4413.Contig2_All	5.88	2.9	0	0.38
CL7062.Contig2_All	14.18	1.29	0.39	0.06
Unigene13309_All	0.62	0.55	0	0
Unigene20697_All	4.57	2.06	0.13	0.16
Unigene4993_All	1.47	0.11	0	0
CL173.Contig4_All	1.25	1.39	0	0
CL287.Contig1_All	1.08	0.79	0	0
Unigene1436_All	0.64	0.73	0	0
CL2507.Contig1_All	1.03	1.19	0	0
CL1883.Contig2_All	0.72	1.51	0	0
Unigene4998_All	0.71	0.49	0	0
Unigene3948_All	0.46	0.14	0	0
CL3362.Contig3_All	1.49	0.21	0	0
Unigene26955_All	3.2	0.22	0	0
Unigene21256_All	17.31	27.58	0.1	1.86
CL5769.Contig1_All	0.68	0.91	0	0
CL2724.Contig15_All	2.14	0.46	0	0
CL1477.Contig2_All	5.81	6.83	0.26	0.4
Unigene22849_All	0.64	0.22	0	0
Unigene690_All	1.72	0.43	0	0.07
CL3137.Contig2_All	1.1	0.13	0	0
CL6903.Contig2_All	0.41	1.14	0	0
Unigene16032_All	1.11	0.35	0	0
Unigene6987_All	0.88	1.05	0	0.08
CL3562.Contig9_All	2.38	4.74	0	0.16
Unigene5079_All	0.6	0.73	0	0
CL3157.Contig3_All	1.87	0.82	0.13	0
CL739.Contig5_All	2.23	0.77	0.12	0.02
CL1420.Contig4_All	10.55	11.14	0	0.93
CL3048.Contig5_All	0.96	0.75	0.05	0.02
CL2411.Contig1_All	0.31	0.43	0	0
Unigene20210_All	0.61	0.74	0	0
CL6695.Contig4_All	1.3	1.25	0	0
CL4473.Contig4_All	1.19	2.88	0	0
Unigene3280_All	4.53	1.77	0.15	0.16
Unigene1480_All	0.42	0.23	0	0
Unigene15522_All	0.76	0.6	0	0
Unigene18763_All	4.57	1.81	0.16	0
Unigene21396_All	0.44	0.62	0	0
CL2774.Contig1_All	2.84	1.89	0.09	0.14
Unigene17648_All	1.44	0.43	0.06	0
Unigene22883_All	0.97	1	0	0
CL1576.Contig2_All	0.34	0.3	0	0
CL6569.Contig1_All	0.54	0.79	0	0
CL2124.Contig2_All	0.99	0.26	0	0
Unigene1562_All	1.55	2.08	0	0
Unigene10748_All	1.33	0.21	0	0
Unigene21239_All	0.97	0.45	0	0
CL1032.Contig5_All	1.19	0.53	0	0
Unigene23297_All	0.61	0.55	0	0
CL5965.Contig4_All	0.49	0.36	0	0
Unigene24166_All	1.65	0.93	0	0
Unigene10465_All	0.49	3.28	0	0.1
CL113.Contig5_All	333.2	526.07	21.04	25.94
CL8149.Contig2_All	0.67	1.18	0	0
Unigene13313_All	1.78	2.09	0	0
Unigene7953_All	0.7	1.98	0	0.07
CL3450.Contig2_All	2.73	3.25	0	0
Unigene13416_All	2.15	0.25	0	0
CL3546.Contig2_All	9.75	2.34	0.11	0.42
Unigene13320_All	3.73	27.25	0.26	0.94
CL6435.Contig5_All	0.42	1.26	0	0
CL3185.Contig12_All	0.48	0.14	0	0
CL3170.Contig4_All	0.65	0.59	0	0
CL2975.Contig3_All	0.39	0.44	0	0
Unigene12941_All	0.63	0.7	0	0
CL2906.Contig2_All	0.68	0.81	0.08	0
Unigene676_All	0.75	0.58	0.04	0
CL9764.Contig2_All	0.48	0.57	0	0
CL10717.Contig10_All	1.3	0.41	0	0
CL450.Contig4_All	1.12	0.76	0	0.06
Unigene13427_All	0.44	3.67	0.09	0
Unigene12697_All	3.77	1.49	0.09	0.09
CL1556.Contig2_All	1.27	1.25	0	0.07
Unigene20879_All	0.4	0.73	0	0
Unigene19339_All	1.9	0.33	0	0
Unigene23392_All	1.22	0.94	0	0.08
Unigene16703_All	0.51	0.26	0	0
CL6126.Contig1_All	1.42	0.59	0	0
Unigene46013_All	2.41	1.96	0	0
Unigene15765_All	0.35	0.69	0	0
CL9680.Contig2_All	3.41	0.61	0	0
CL411.Contig2_All	1.41	0.41	0.04	0.06
CL1388.Contig4_All	2.4	0.63	0	0
Unigene3704_All	2.23	2.04	0	0.18
Unigene7363_All	0.76	0.63	0	0
CL2530.Contig3_All	0.83	1.23	0	0
CL2037.Contig3_All	0.46	0.44	0	0
CL4122.Contig3_All	0.57	1.08	0	0
CL2122.Contig2_All	0.33	0.61	0	0
Unigene5364_All	2.11	1.15	0	0
CL3915.Contig3_All	1.62	1.88	0	0
CL10185.Contig3_All	6.05	0.83	0.12	0
CL6135.Contig8_All	0.56	0.85	0	0
CL2464.Contig7_All	1.44	0.8	0	0.11
Unigene4308_All	3.12	2.11	0	0.21
CL3103.Contig5_All	0.81	0.21	0	0
CL8861.Contig2_All	1.78	0.52	0	0
CL4412.Contig1_All	0.86	0.72	0	0.04
CL2960.Contig2_All	19.41	7.67	0.41	0.85
CL2342.Contig1_All	1.66	0.36	0	0
CL4765.Contig3_All	0.61	0.22	0	0
CL15.Contig6_All	0.56	1.86	0	0
Unigene6972_All	2.31	1.42	0.08	0.11
CL8460.Contig1_All	0.5	0.55	0	0
CL3103.Contig12_All	1.64	1.32	0	0.13
Unigene21220_All	3.94	1.5	0	0.21
Unigene13226_All	0.72	0.65	0	0
CL2057.Contig5_All	1.56	1.07	0.14	0
CL8620.Contig1_All	0.93	0.83	0	0
Unigene7930_All	0.53	0.73	0	0
Unigene7668_All	1.59	0.65	0.08	0
CL6432.Contig1_All	6.02	2.25	0.03	0.35
CL6996.Contig2_All	2.55	0.17	0	0
Unigene13394_All	0.66	1.34	0	0
CL1822.Contig3_All	2.87	0.13	0	0
CL3886.Contig4_All	1.31	1.18	0	0
CL10097.Contig1_All	1.3	1.46	0	0
Unigene15893_All	202.26	43.93	0.1	7.91
Unigene4435_All	1.98	1.45	0.1	0.07
CL4961.Contig3_All	2.97	1.13	0	0.14
CL2107.Contig6_All	0.7	0.41	0	0
CL10020.Contig3_All	6.9	8.04	0.55	0.34
Unigene15651_All	2.35	3.29	0.27	0
CL6755.Contig1_All	0.7	0.76	0	0
Unigene24284_All	1.12	0.4	0	0
Unigene12690_All	0.89	0.94	0	0
CL619.Contig3_All	1.47	0.55	0	0
CL292.Contig6_All	1.12	0.25	0	0
Unigene18307_All	0.59	0.5	0	0
Unigene26854_All	0.76	0.28	0	0
CL1103.Contig3_All	407.48	104.08	12.53	12.05
CL4363.Contig2_All	3.09	2.58	0.21	0
CL482.Contig6_All	0.33	0.28	0	0
Unigene98_All	0.93	0.6	0	0.08
CL1219.Contig9_All	1.51	0.81	0	0
CL378.Contig4_All	14.18	4.77	0.19	0.72
Unigene18614_All	2.4	0.55	0	0.07
Unigene7895_All	3.01	0.76	0	0
Unigene10977_All	1.41	0.94	0	0
CL2354.Contig1_All	0.66	0.82	0	0
Unigene97_All	3.87	2.07	0.16	0.17
Unigene23296_All	0.47	0.51	0	0
CL663.Contig4_All	1.32	1.65	0	0
CL3467.Contig9_All	0.77	0.37	0	0
CL2173.Contig6_All	1.27	0.58	0.07	0
CL7227.Contig2_All	0.96	0.92	0	0
CL4468.Contig2_All	1.17	1.14	0	0
Unigene8116_All	0.66	0.82	0	0
Unigene7722_All	0.98	0.73	0	0
Unigene10434_All	4.6	1.37	0.05	0.2
CL4023.Contig1_All	1.29	1.39	0	0
CL7781.Contig4_All	0.7	0.86	0	0
Unigene15311_All	2.5	0.84	0.09	0.04
CL9651.Contig1_All	1.02	0.66	0	0
CL5272.Contig4_All	1.57	0.81	0	0
Unigene18595_All	0.82	0.48	0	0
CL2735.Contig3_All	17.51	5.83	0.77	0.35
CL7252.Contig1_All	0.79	0.33	0	0
CL5520.Contig3_All	1.01	0.79	0	0
Unigene7956_All	0.37	0.35	0	0
Unigene13535_All	0.67	0.49	0	0
CL10534.Contig1_All	1.87	2.37	0	0
CL2867.Contig2_All	1.71	0.47	0	0
Unigene7862_All	0.75	0.59	0	0
CL1318.Contig1_All	0.58	0.78	0	0
CL6218.Contig2_All	0.64	0.32	0	0
Unigene13840_All	1.1	0.92	0	0
CL7645.Contig1_All	2.79	0.1	0	0
CL9077.Contig1_All	1.03	0.82	0	0
CL1497.Contig4_All	6.92	3.09	0.03	0.45
Unigene20530_All	0.67	0.83	0	0
CL3142.Contig1_All	0.63	2.61	0	0.14
CL6791.Contig1_All	7.77	4.39	0.14	0.54
Unigene3976_All	1.03	0.27	0	0
Unigene15060_All	0.56	0.61	0	0
CL4473.Contig1_All	1.14	1.08	0	0.11
CL8505.Contig2_All	3.42	1.32	0	0
Unigene20203_All	1.01	0.97	0.06	0.03
CL2875.Contig3_All	10.02	3.51	0.52	0.22
Unigene4349_All	0.35	0.59	0	0
Unigene10226_All	0.81	0.43	0	0
CL7251.Contig2_All	0.89	0.81	0	0
Unigene23588_All	1.86	0.42	0.04	0.04
CL9375.Contig1_All	0.69	1.56	0	0
CL1696.Contig6_All	1.79	1.96	0.05	0.17
Unigene25513_All	3.63	1.99	0	0.31
CL10188.Contig1_All	1.16	0.23	0	0
CL6928.Contig1_All	7.07	2.15	0	0.23
CL7174.Contig1_All	2.66	1.18	0	0
Unigene1446_All	1.47	0.71	0	0
CL10505.Contig1_All	0.21	0.78	0	0
CL6435.Contig3_All	0.47	0.81	0	0
CL3224.Contig1_All	0.54	1.27	0	0
CL9707.Contig2_All	0.5	0.36	0	0
CL1505.Contig10_All	0.7	0.27	0	0
Unigene18820_All	0.91	0.7	0	0
Unigene20558_All	0.19	0.57	0	0
CL2733.Contig6_All	1.07	0.74	0	0
Unigene18814_All	3.02	3.08	0	0.18
Unigene5004_All	0.3	1	0	0
CL167.Contig6_All	0.64	0.71	0	0
Unigene22984_All	16.85	5.56	0	0.96
Unigene18527_All	215.48	78.67	0.36	11.87
Unigene13321_All	0.58	0.52	0	0
CL190.Contig3_All	1.18	4.74	0	0.25
CL1677.Contig2_All	0.9	0.8	0	0
CL5153.Contig1_All	0.37	0.59	0	0
Unigene5411_All	0.63	0.65	0	0
Unigene3827_All	3810.17	3758.44	136.12	304.92
CL5959.Contig2_All	20.69	9.55	0	1.3
CL9583.Contig2_All	17.87	4.86	0.09	0.91
CL3498.Contig1_All	2.17	0.98	0	0
Unigene18801_All	0.59	0.61	0	0
CL9599.Contig2_All	0.87	1.01	0	0
Unigene18879_All	2.59	1.06	0	0
Unigene24838_All	0.16	3.52	0	0
CL8576.Contig6_All	1.96	0.83	0	0
Unigene26919_All	0.8	0.29	0	0
CL10279.Contig5_All	0.59	0.48	0.06	0
CL7186.Contig2_All	0.39	0.53	0	0
Unigene7135_All	2.11	1.43	0	0.2
Unigene27027_All	0.5	0.69	0	0
Unigene5047_All	3.68	0.23	0	0.05
CL8041.Contig1_All	0.85	1.24	0	0
CL5580.Contig1_All	0.56	0.71	0	0
CL807.Contig2_All	0.72	1.64	0	0
CL3288.Contig2_All	1.14	0.55	0	0
Unigene21520_All	0.73	0.75	0	0
CL726.Contig6_All	0.73	1.21	0	0.09
CL6314.Contig2_All	0.34	0.41	0	0
Unigene21500_All	0.62	0.48	0	0
CL10180.Contig1_All	0.44	0.97	0	0
CL3103.Contig13_All	0.66	0.19	0	0
CL9282.Contig2_All	0.6	0.84	0	0
CL7414.Contig1_All	1.29	1.06	0	0
Unigene1456_All	1.6	1.94	0	0
Unigene10331_All	4.84	3.39	0.36	0.1
CL5771.Contig1_All	2.67	1.47	0	0.16
CL5463.Contig3_All	1.03	2.3	0	0
CL171.Contig2_All	1.11	0.39	0	0
CL9020.Contig1_All	1	0.13	0	0
CL3255.Contig3_All	3.95	3.54	0.31	0
Unigene1467_All	0.88	0.5	0	0
Unigene5139_All	0.75	1.11	0	0
Unigene17734_All	0.62	0.22	0	0
CL1206.Contig3_All	0.82	0.7	0	0.05
Unigene21365_All	0.42	1.11	0	0
CL1100.Contig3_All	1.65	1.06	0	0.12
Unigene15426_All	17.85	8.74	1.01	0.54
CL6542.Contig2_All	0.57	1.14	0	0
CL1361.Contig2_All	0.54	0.89	0	0
CL2713.Contig6_All	0.94	0.45	0	0
CL1876.Contig4_All	2.74	0.73	0	0
CL2376.Contig1_All	0.87	0.56	0	0
Unigene12387_All	1.3	1.07	0.1	0
Unigene4_All	5.03	2.68	0.35	0.09
CL7298.Contig1_All	0.73	0.65	0	0
Unigene21181_All	0.82	1.36	0	0
CL8306.Contig2_All	1.27	0.58	0	0
Unigene24137_All	2.18	1.16	0	0.14
CL3983.Contig4_All	0.69	0.84	0	0
Unigene10520_All	0.64	0.57	0	0
CL2212.Contig6_All	1.49	0.17	0	0
Unigene18917_All	0.89	0.64	0	0
CL3649.Contig6_All	0.76	0.68	0	0
Unigene26484_All	6.84	5.12	0.33	0.37
CL5266.Contig2_All	0.12	0.49	0	0
Unigene26931_All	0.48	0.79	0	0
Unigene13270_All	0.64	0.69	0	0
CL3206.Contig2_All	0.68	0.21	0	0
CL10634.Contig1_All	0.62	0.69	0	0
CL7440.Contig1_All	2.68	0.78	0	0
CL1663.Contig4_All	0.36	0.34	0	0
Unigene16075_All	0.48	0.7	0	0
CL866.Contig2_All	0.54	0.06	0	0
CL10666.Contig2_All	1.98	1.24	0	0.12
CL3586.Contig1_All	2.45	0.74	0	0.14
Unigene14700_All	1.46	0.62	0	0
Unigene5042_All	10.8	3.73	0	0.68
Unigene22889_All	1.27	0.92	0	0
CL1485.Contig6_All	1.19	0.56	0	0.08
Unigene16468_All	1.37	2.12	0	0
CL2730.Contig1_All	3.11	2.45	0.21	0.16
CL1147.Contig1_All	0.75	0.06	0	0
CL6637.Contig1_All	0.53	0.38	0	0
CL5520.Contig2_All	0.52	0.77	0	0
Unigene13356_All	0.91	0.55	0	0
CL3808.Contig5_All	0.54	0.36	0.04	0
Unigene27971_All	2.27	1.21	0	0.1
CL5595.Contig2_All	4.59	1.84	0.26	0.06
Unigene16234_All	0.97	0.54	0	0
Unigene7844_All	1.09	0.73	0	0
CL6500.Contig2_All	1.12	0.96	0	0
Unigene20717_All	2.43	2.76	0.17	0.08
CL1061.Contig8_All	1.99	0.69	0.13	0
Unigene25795_All	0.76	0.16	0	0
CL9777.Contig1_All	1.16	0.49	0	0
CL137.Contig8_All	0.9	0.29	0	0
Unigene24648_All	1.08	0.77	0	0
Unigene16016_All	1.53	2.01	0	0.15
Unigene7272_All	3.36	1.47	0.04	0.2
CL1282.Contig7_All	0.54	0.38	0	0
Unigene9485_All	0.63	1.84	0	0.08
CL1677.Contig1_All	0.59	0.83	0	0
CL235.Contig17_All	0.51	0.75	0	0
CL1608.Contig11_All	1.69	0.43	0	0
CL6194.Contig1_All	1.01	0.55	0	0
Unigene3266_All	2.53	0.93	0.06	0.13
CL236.Contig7_All	0.82	0.17	0	0
CL1527.Contig1_All	0.89	1.13	0	0
Unigene10342_All	168.7	66.8	2.05	10.31
CL6472.Contig1_All	1.59	0.89	0	0.11
CL1789.Contig2_All	0.7	0.76	0	0.05
Unigene26740_All	3.6	2.31	0.09	0.25
Unigene569_All	0.54	0.18	0	0
Unigene26181_All	1.38	0.55	0.03	0.06
Unigene16164_All	0.63	0.44	0	0
CL2601.Contig4_All	0.89	0.84	0	0
Unigene7070_All	1.38	0.86	0.05	0.05
CL1771.Contig4_All	0.14	6.51	0	0
CL10729.Contig15_All	8.59	7.82	0.24	0.77
CL8304.Contig2_All	2.82	1.04	0	0
Unigene4242_All	0.4	0.34	0	0
CL1243.Contig23_All	0.8	1.33	0	0.07
CL2071.Contig1_All	1.19	0.22	0	0
CL7.Contig1_All	0.71	0.8	0	0
CL6164.Contig1_All	6.02	2.46	0.17	0.28
CL5427.Contig16_All	2.35	0.39	0	0
CL2791.Contig3_All	0.32	0.15	0	0
Unigene5312_All	1.17	0.47	0	0
CL6441.Contig1_All	1.57	0.64	0	0
CL6783.Contig3_All	3.22	1.96	0	0.16
CL4087.Contig11_All	0.58	0.88	0	0
Unigene3555_All	2.34	1.39	0	0.21
Unigene7120_All	0.55	0.76	0	0
Unigene8207_All	1.37	1.31	0	0
CL2021.Contig1_All	5.09	1.06	0	0
CL6026.Contig2_All	0.84	0.54	0.05	0
CL2288.Contig4_All	5.79	1.52	0.35	0
CL4765.Contig2_All	5.18	2.78	0	0.42
CL98.Contig2_All	1.44	0.21	0	0
CL1358.Contig5_All	6.6	3.54	0.57	0
Unigene2901_All	1.31	0.06	0	0
Unigene14820_All	1.6	0.98	0.02	0.13
CL1699.Contig2_All	5.61	2.69	0.35	0.18
CL2588.Contig4_All	0.41	0.24	0	0
CL9599.Contig1_All	0.58	1.06	0	0
Unigene12923_All	4.51	1.11	0.04	0.22
CL2609.Contig2_All	6.79	3.41	0.18	0.44
Unigene33267_All	0.94	0.26	0	0
Unigene12294_All	0.47	0.15	0	0
CL9512.Contig1_All	1.49	0.63	0	0
Unigene13654_All	1.08	0.54	0	0
CL3988.Contig1_All	1.35	0.94	0	0
Unigene20744_All	0.34	1.02	0	0.04
CL6695.Contig5_All	1.15	0.8	0	0
CL3020.Contig2_All	0.65	0.84	0	0
CL2124.Contig5_All	0.44	0.23	0	0
CL98.Contig4_All	2.63	0.44	0.1	0.07
Unigene8425_All	1.99	1.79	0	0
Unigene7834_All	0.87	0.47	0	0
CL2970.Contig1_All	4.51	1.09	0.13	0.13
CL7435.Contig5_All	0.14	0.18	0.02	0.01
CL5504.Contig2_All	1.24	0.15	0	0
Unigene5341_All	0.87	0.35	0	0
Unigene13355_All	0.68	0.41	0	0
CL1243.Contig16_All	0.08	0.79	0	0
CL969.Contig3_All	0.62	0.94	0	0
Unigene22697_All	5.12	1.72	0	0.33
CL484.Contig3_All	0.9	0.49	0.06	0.03
CL3992.Contig13_All	0.37	0.11	0	0
Unigene21182_All	11.95	4.59	0.8	0.16
CL9252.Contig2_All	0.72	0.74	0	0
Unigene1485_All	2.2	0.5	0.08	0
Unigene1345_All	0.44	0.42	0	0
Unigene6760_All	4.64	1.36	0.24	0.09
CL8458.Contig1_All	0.67	0.51	0	0
CL7506.Contig4_All	1.31	0.49	0	0
Unigene5640_All	0.88	0.72	0	0
CL3628.Contig2_All	0.96	0.4	0	0
Unigene27671_All	0.47	0.33	0	0
Unigene26128_All	108.03	181.89	0.68	15.22
CL538.Contig7_All	0.31	0.35	0	0
Unigene26214_All	3	0.67	0.07	0.1
CL5738.Contig5_All	2.83	2.39	0.27	0.08
[truncated: 9,191 more rows]
